# Supplementary material for: Genome-Wide Identification, Characterization of the ORA (Olfactory Receptor Class A) Gene Family, and Potential Roles in Bile Acid and Pheromone Recognition in Mandarin Fish (Siniperca chuatsi)
Source: Cells. 2025 Jan 26;14(3):189. doi: 10.3390/cells14030189 (PMC11817882; doi:10.3390/cells14030189)
Supplement: Supplementary file 1 [file cells-14-00189-s001.zip]

Archive with 2 entries (2 files):
- Supplementary File.pdf
- Supplementary Table.xlsx
