# Supplementary material for: Genome-Wide Identification, Characterization of the ORA (Olfactory Receptor Class A) Gene Family, and Potential Roles in Bile Acid and Pheromone Recognition in Mandarin Fish (Siniperca chuatsi)
Source: Cells. 2025 Jan 26;14(3):189. doi: 10.3390/cells14030189 (PMC11817882; doi:10.3390/cells14030189)
Supplement: Supplementary file 1 [file cells-14-00189-s001.zip › Supplementary Table.xlsx]

## Sheet: Supplementary Table S1
Supplementary Table S1: Primers and probes used in this study.
Name	Sequences (5’-3’)	Note
ORA1-F	CAGGTATGGGCATCTTGGGG	qRT–PCR
ORA1-R	CGGTAGGCGTAGATCACCAC	qRT–PCR
ORA2-F	CTCCCAGCTGATGCCATTGT	qRT–PCR
ORA2-R	TAGGCACTCAGGACGAAGGT	qRT–PCR
ORA3-F	GCTTCCTGGGATGGGACTTC	qRT–PCR
ORA3-R	GATGTCCGAGTTACGTCCCC	qRT–PCR
ORA4-F	GCCAACCTGCTGATCTCACT	qRT–PCR
ORA4-R	GAACGATCCAAACCCGTTGC	qRT–PCR
ORA6-F	GTGGCAAGAACGCAGAAGTG	qRT–PCR
ORA6-R	GCAGCCAGTCCCAAGAGAAA	qRT–PCR
β-actin-F	GCGTGACATCAAGGAGAA	qRT–PCR
β-actin -R	CATACCGAGGAAGGAAGG	qRT–PCR
ORA1_0_1	ACATTAAAGAGGAAGGAGACCCCTTTGATCCGTAGCTTACCTGCAAAAGATA	Fluorescence in situ hybridization
ORA1_1_1	CCAAGATGCCCATACCTGTTTGTAATGTTATCTT	Fluorescence in situ hybridization
ORA1_0_2	ACATTAGGAAGGAGCTTGGGTTCAGTGACGTAGCTTACCTGCAAAAGATA	Fluorescence in situ hybridization
ORA1_1_2	GGTGACACAGGATCATGTCCACTAATGTTATCTT	Fluorescence in situ hybridization
ORA1_0_3	ACATTAAAACACAGTCATGGTCTGGGGCCGTAGCTTACCTGCAAAAGATA	Fluorescence in situ hybridization
ORA1_1_3	TTCAGCAGGTCCCTCAGCCTAATGTTATCTT	Fluorescence in situ hybridization
ORA1_0_4	ACATTAGCTGTGGCGGTGGAGAAGCACCGTAGCTTACCTGCAAAAGATA	Fluorescence in situ hybridization
ORA1_1_4	GACGGATCCCTCTCACCTGGTTAATGTTATCTT	Fluorescence in situ hybridization
ORA2_0_1	ACATTAAAGAGGAGGAATGCCAGGATCCGTAGCTTACCTGCAAAAGATA	Fluorescence in situ hybridization
ORA2_1_1	GCCGGTTCTCCTGGTACAGTAATGTTATCTT	Fluorescence in situ hybridization
ORA2_0_2	ACATTAAATAGCGCTGCACTGATTGCACTACGTAGCTTACCTGCAAAAGATA	Fluorescence in situ hybridization
ORA2_1_2	CCTACCTGCATTGTGACAGCAGTTTAATGTTATCTT	Fluorescence in situ hybridization
ORA2_0_3	ACATTACTCAGCCCCACCACTTCCCCGCGTAGCTTACCTGCAAAAGATA	Fluorescence in situ hybridization
ORA2_1_3	ACAGCTTTGGCAGCTCGTTTAATGTTATCTT	Fluorescence in situ hybridization
ORA2_0_4	ACATTAATTCACCTTCCTGTTGGATGCAATACGTAGCTTACCTGCAAAAGATA	Fluorescence in situ hybridization
ORA2_1_4	GCACTACACACCTCAGTCTGCTAATGTTATCTT	Fluorescence in situ hybridization
ORA3_0_1	ACATTATTTGTGGGTGCAGTGAGCTAACTACGTAGCTTACCTGCAAAAGATA	Fluorescence in situ hybridization
ORA3_1_1	GCAGCATAATCACCTCACTGGTTAATGTTATCTT	Fluorescence in situ hybridization
ORA3_0_2	ACATTATCTTCCGTGGAGCCGTTCATTCCGTAGCTTACCTGCAAAAGATA	Fluorescence in situ hybridization
ORA3_1_2	CCCAGGAAGCTTTGTGTTTCCATTTAATGTTATCTT	Fluorescence in situ hybridization
ORA3_0_3	ACATTATGGATGCTAATAAACACTGAAACCCTTCGTAGCTTACCTGCAAAAGATA	Fluorescence in situ hybridization
ORA3_1_3	GCATGTCACCAGGCCAGAGTAATGTTATCTT	Fluorescence in situ hybridization
ORA3_0_4	ACATTAAATCCGTTTTGTGAAAAGTGCATCTACGTAGCTTACCTGCAAAAGATA	Fluorescence in situ hybridization
ORA3_1_4	GGCTGCTCGTCTCTCAGCAGTAATGTTATCTT	Fluorescence in situ hybridization
ORA4_0_1	ACATTAATGGATGACCAAGATGTTTCCAAGGAACGTAGCTTACCTGCAAAAGATA	Fluorescence in situ hybridization
ORA4_1_1	AGCGGCTGACTGAAACACCATAATGTTATCTT	Fluorescence in situ hybridization
ORA4_0_2	ACATTACTCAGGATAATGCAGTGGAAGACGGCGTAGCTTACCTGCAAAAGATA	Fluorescence in situ hybridization
ORA4_1_2	CGGCCACATGGTGTCGTAATGTTATCTT	Fluorescence in situ hybridization
ORA4_0_3	ACATTATGGCCTGATGGTGCAGCTGAACGTAGCTTACCTGCAAAAGATA	Fluorescence in situ hybridization
ORA4_1_3	TCCCAGACACAGCCCAGCATAATGTTATCTT	Fluorescence in situ hybridization
ORA4_0_4	ACATTACCCTTCAGCGTGCTGTCCCCGCGTAGCTTACCTGCAAAAGATA	Fluorescence in situ hybridization
ORA4_1_4	AGAGAAGTGGGCCACAGTCAGCATAATGTTATCTT	Fluorescence in situ hybridization
ORA6_0_1	ACATTAGTTTTCTGCAGGGTCTTGAAGGTTTTCGTAGCTTACCTGCAAAAGATA	Fluorescence in situ hybridization
ORA6_1_1	GCCACTGCTGCTTCTTGTGATAATGTTATCTT	Fluorescence in situ hybridization
ORA6_0_2	ACATTATTCATCTGGCTCAGCAGCACACGTAGCTTACCTGCAAAAGATA	Fluorescence in situ hybridization
ORA6_1_2	TCACCGCTGGTGTCACCGTTAATGTTATCTT	Fluorescence in situ hybridization
ORA6_0_3	ACATTAAGGAACACATTTTGTTCTTCAGCCTAATCGTAGCTTACCTGCAAAAGATA	Fluorescence in situ hybridization
ORA6_1_3	TGCCGGGCTGTAAGAGAGCTAATGTTATCTT	Fluorescence in situ hybridization
ORA6_0_4	ACATTATCCCATCTTGTGACACTGCATACAACGTAGCTTACCTGCAAAAGATA	Fluorescence in situ hybridization
ORA6_1_4	GCCACCACACTTAAGGTTGCTGTAATGTTATCTT	Fluorescence in situ hybridization
CY5-1	/5CY5/CGTAGCTTACCTGCAA	Fluorescence in situ hybridization

## Sheet: Supplementary Table S2
Supplementary Table S2: Localization of ORAs on chromosomes in mandarin fish
Gene	Chromosomes	Start	End
ORA1	Chr.02	8578281	8579913
ORA2	Chr.02	8583803	8587862
ORA3	Chr.02	17482471	17485447
ORA4	Chr.02	17478853	17482333
ORA6	Chr.16	10623132	10644634

## Sheet: Supplementary Table S3
Supplementary Table S3: Amino acid similarity of ORAs
	Sch_ORA1	Pol_ORA1	Mar_ORA1	Cau_ORA1	Ame_ORA1	Dre_ORA1	Gmo_ORA1	Gac_ORA1	Loc_ORA1	Ola_ORA1	Can_ORA1	Cge_ORA1	Xma_ORA1	Ssa_ORA1	Oni_ORA1	Oni_ORA2	Ssa_ORA2	Xma_ORA2	CgeORA2	Can_ORA2	Ola_ORA2	Sch_ORA2	Ame_ORA2	Dre_ORA2	Gmo_ORA2	Gac_ORA2	Loc_ORA2	Tni_ORA2	Cau_ORA2	Tru_ORA2	Cau_ORA3	Loc_ORA3	Ssa_ORA3a	Ssa_ORA3b	Gac_ORA3	Gmo_ORA3	Lin_ORA3	Dre_ORA3a	Dr_ORA3b	Sch_ORA3	Ame_ORA3	Ola_ORA3a	Ola_ORA3b	Can_ORA3	CgeORA3	Pol_ORA3	Tni_ORA3	Mar_ORA3	Xma_ORA3
Sch_ORA1	100
Pol_ORA1	92.9712	100
Mar_ORA1	91.0543	91.3738	100
Cau_ORA1	92.6518	92.3323	91.6933	100
Ame_ORA1	76.3578	76.6773	73.8019	75.7188	100
Dre_ORA1	72.524	72.8435	72.524	72.524	76.2658	100
Gmo_ORA1	77.492	78.135	76.8489	78.4566	71.0611	69.4534	100
Gac_ORA1	89.4569	90.0958	88.1789	89.1374	74.1214	70.9265	76.8489	100
Loc_ORA1	72.8435	71.246	70.607	74.1214	70.0315	68.3544	68.4887	69.3291	100
Ola_ORA1	88.1789	88.1789	87.8594	89.1374	73.4824	71.5655	77.1704	84.6645	72.524	100
Can_ORA1	88.8179	88.4984	87.2204	88.1789	71.5655	68.0511	75.5627	87.2204	68.6901	84.984	100
CgeORA1	89.7764	89.7764	87.8594	90.0958	77.6358	74.7604	79.4212	87.2204	73.1629	85.9425	85.3035	100
Xma_ORA1	89.1374	88.4984	87.8594	90.0958	73.4824	70.607	76.5273	85.3035	71.885	87.2204	84.345	86.5815	100
Ssa_ORA1	76.0383	76.9968	76.3578	75.7188	70.0315	69.3038	71.0611	76.6773	68.8679	75.3994	75.0799	78.5942	73.8019	100
Oni_ORA1	90.4153	91.6933	90.4153	91.6933	74.1214	71.246	76.5273	87.2204	72.524	88.4984	85.9425	87.8594	88.4984	78.2748	100
Oni_ORA2	39.9361	39.2971	39.6166	39.6166	36.9085	35.443	35.3698	38.6581	36.478	37.0607	39.6166	40.2556	39.6166	37.1069	39.6166	100
Ssa_ORA2	36.1022	35.7827	36.1022	36.4217	34.0694	31.962	33.4405	35.1438	36.1635	33.5463	35.7827	37.3802	35.1438	34.5912	35.7827	71.6981	100
Xma_ORA2	34.5048	34.5048	35.7827	35.4633	33.7539	29.7468	31.8328	35.1438	32.7044	33.8658	36.7412	35.1438	36.4217	32.3899	34.5048	69.4704	66.6667	100
CgeORA2	37.1795	36.5385	37.1795	37.5	34.9359	33.6538	34.7267	36.5385	36.859	35.5769	37.5	37.5	37.5	35.2564	37.1795	78.5256	82.3718	70.5128	100
Can_ORA2	38.3387	37.6997	37.0607	38.0192	35.2381	32.6984	34.7267	38.3387	38.0952	35.4633	38.3387	38.3387	37.6997	35.5556	37.6997	74.6032	73.6508	64.4444	79.1667	100
Ola_ORA2	39.6166	38.3387	38.6581	38.9776	36.2776	34.8101	34.7267	38.3387	36.1635	36.4217	39.2971	39.2971	38.9776	36.478	38.6581	95.3271	68.8679	67.9128	76.6026	73.0159	100
Sch_ORA2	37.6997	37.3802	36.4217	37.6997	35.3312	32.9114	34.0836	37.3802	37.7358	36.4217	38.6581	37.6997	37.0607	35.5346	37.3802	79.7508	79.2453	67.9128	88.141	83.1746	77.8816	100
Ame_ORA2	33.3333	32.3432	34.3234	33.6634	32.0132	29.3729	30.033	32.3432	34.6535	32.6733	32.0132	33.6634	32.6733	30.363	32.6733	59.0759	62.3762	55.1155	61.0561	56.1056	58.4158	60.396	100
Dre_ORA2	32.0132	31.6832	31.3531	32.6733	32.3432	31.6832	32.0132	33.3333	32.0132	30.363	32.3432	34.9835	31.6832	29.703	32.0132	53.1353	58.4158	52.8053	56.7657	53.4653	53.1353	57.4257	54.4554	100
Gmo_ORA2	37.0607	36.1022	36.1022	37.0607	35.9621	33.2278	34.4051	36.1022	36.1635	34.8243	37.0607	38.3387	36.1022	35.2201	36.1022	67.9128	72.327	58.567	75.641	71.1111	66.3551	73.2919	60.396	59.0759	100
Gac_ORA2	39.6166	38.9776	38.9776	39.2971	37.6582	33.8608	36.0129	38.9776	38.6076	37.3802	39.9361	39.2971	39.2971	36.0759	38.6581	74.0506	73.1013	67.0886	78.2051	79.6825	72.7848	79.1139	56.4356	54.7855	68.3544	100
Loc_ORA2	37.6997	36.7412	37.3802	38.0192	34.0694	33.8608	34.0836	35.1438	38.0503	36.4217	38.3387	37.6997	36.7412	35.2201	37.6997	57.6803	59.1195	54.5455	58.9744	57.7778	56.7398	57.9937	57.7558	50.495	57.9937	56.3291	100
Tni_ORA2	38.6581	38.0192	38.3387	38.9776	35.6467	32.9114	34.7267	38.3387	37.4214	37.6997	38.3387	39.6166	38.3387	33.3333	38.9776	67.6012	67.2956	59.5016	72.4359	70.1587	66.0436	72.3602	54.4554	52.1452	61.8462	70.2532	51.4107	100
Cau_ORA2	36.4217	36.1022	37.0607	37.0607	35.3312	33.2278	33.7621	36.1022	37.7358	34.8243	36.7412	38.0192	36.7412	35.2201	36.7412	78.75	79.5597	70.3125	84.9359	77.7778	76.875	85.625	61.0561	57.0957	71.875	74.6835	59.8746	71.5625	100
Tru_ORA2	37.0607	36.4217	37.0607	37.6997	33.7539	30.0633	33.4405	36.7412	36.478	35.7827	38.0192	37.3802	37.0607	32.7044	37.0607	66.9782	68.239	61.3707	74.0385	70.4762	65.7321	72.9814	56.4356	52.1452	62.7692	70.8861	51.4107	81.9572	70	100
Cau_ORA3	16.3498	16.3498	16.3498	17.1103	14.0684	15.2091	16.73	16.3498	16.73	16.3498	16.3498	15.5894	16.3498	14.0684	17.4905	17.8707	17.4905	13.6882	17.8707	19.7719	18.251	17.8707	14.8289	17.4905	19.0114	21.2928	19.0114	19.0114	17.4905	17.8707	100
Loc_ORA3	18.2109	18.8498	18.5304	18.8498	17.9811	16.7722	19.9357	18.5304	17.6101	18.5304	18.8498	18.8498	17.5719	17.9245	18.8498	20.2492	20.4403	19.6262	19.8718	21.2698	19.9377	20.8075	19.1419	22.7723	21.2308	23.4177	21.6301	19.8171	19.6875	19.2661	47.9087	100
Ssa_ORA3a	15.1007	15.1007	15.1007	15.1007	14.7651	14.4295	16.7785	16.1074	14.4295	15.7718	13.0872	15.7718	15.1007	15.4362	14.094	17.1141	17.1141	15.4362	15.1007	16.7785	16.7785	19.7987	15.7718	16.7785	16.1074	20.1342	17.1141	16.1074	18.1208	17.4497	55.8935	48.3221	100
Ssa_ORA3b	15.9744	16.2939	17.8914	17.5719	15.7729	14.557	17.3633	17.8914	16.0377	17.2524	16.9329	17.2524	15.655	16.6667	17.5719	17.757	16.9811	16.8224	17.3077	19.0476	17.4455	18.323	16.5017	16.8317	17.2308	20.5696	17.8683	16.7683	17.8125	15.9021	66.9202	51.6418	87.9195	100
Gac_ORA3	15.9744	16.2939	15.9744	16.9329	15.4574	14.2405	18.9711	16.9329	16.0377	16.6134	17.2524	15.3355	16.6134	16.9811	17.5719	18.6916	17.2956	15.8879	18.9103	19.6825	18.3801	18.323	16.5017	18.1518	16.9231	21.2025	19.1223	18.9024	17.8125	18.3486	77.5665	52.4242	66.7785	70.303	100
Gmo_ORA3	16.6134	16.9329	16.6134	17.2524	15.7729	15.1899	17.6849	16.9329	14.4654	16.9329	16.2939	16.9329	16.2939	14.7799	17.2524	18.3801	17.6101	15.8879	18.9103	19.0476	18.3801	18.9441	17.4917	20.132	18.5185	20.2532	18.8088	19.4444	18.75	18.5185	69.962	50.6173	63.7584	63.8889	70.679	100
Lin_ORA3	15.9744	15.655	16.6134	16.6134	13.8801	14.557	17.0418	16.6134	15.4088	15.9744	16.6134	16.9329	15.3355	14.4654	17.2524	18.6916	18.239	18.0685	19.5513	20.6349	18.3801	18.323	17.4917	18.4818	18.7692	20.8861	19.7492	19.5122	19.375	19.2661	78.7072	51.8293	66.443	69.8171	79.2683	73.7654	100
Dre_ORA3a	15.9744	16.6134	16.2939	17.2524	15.4574	14.8734	18.0064	16.9329	17.2956	16.9329	15.655	17.2524	17.2524	15.4088	17.2524	18.3801	17.6101	17.757	18.9103	19.6825	18.0685	18.9441	19.1419	15.8416	18.1538	21.2025	19.4357	18.5976	18.75	18.0428	57.0342	51.0574	59.7315	60.423	59.3939	60.1852	63.4146	100
Dr_ORA3b	16.9329	16.9329	16.2939	16.9329	17.0347	17.0886	18.328	17.2524	17.2956	17.8914	15.9744	15.9744	17.2524	16.3522	16.2939	19.0031	16.9811	17.134	18.2692	19.3651	18.3801	19.2547	18.8119	18.4818	17.8462	18.9873	20.6897	17.9878	18.4375	16.8196	56.2738	50.4399	58.0537	59.403	60	58.642	63.7195	76.7372	100
Sch_ORA3	16.9329	16.2939	17.2524	17.5719	14.8265	13.9241	18.9711	18.2109	17.2956	18.2109	17.2524	17.5719	17.5719	15.4088	17.5719	19.0031	17.9245	17.134	18.5897	20.6349	18.0685	18.9441	17.4917	16.8317	19.6923	22.1519	19.4357	17.9878	17.8125	17.737	74.1445	50.1493	63.4228	65.6716	72.7273	68.5185	71.6463	59.2145	57.9104	100
Ame_ORA3	17.5719	16.9329	17.2524	16.6134	16.0883	15.8228	18.6495	17.8914	16.6667	16.6134	17.8914	15.655	17.8914	16.3522	17.8914	21.1838	19.8113	18.3801	20.8333	20.9524	20.8723	20.8075	18.4818	20.462	19.0769	23.4177	19.4357	19.5122	19.6875	18.6544	57.7947	51.5152	56.3758	60.9091	61.5152	59.8765	61.8902	62.4242	63.3333	57.2727	100
Ola_ORA3a	17.3633	17.6849	17.6849	18.0064	14.791	12.8617	19.2926	18.0064	17.0418	18.0064	18.0064	18.9711	17.3633	15.1125	18.9711	19.9357	20.9003	18.9711	20.2572	21.2219	19.9357	20.5788	17.8218	20.462	21.5434	22.8296	22.8296	21.2219	21.865	18.6495	67.3004	51.7685	57.3826	64.3087	69.1318	66.2379	69.7749	62.3794	62.701	68.4887	60.7717	100
Ola_ORA3b	16.9329	17.2524	16.9329	17.5719	14.511	12.9747	17.6849	17.5719	16.0377	16.9329	17.5719	18.2109	17.2524	15.0943	17.2524	19.9377	19.4969	17.134	19.8718	19.0476	20.2492	19.5652	18.1518	19.1419	19.0769	22.7848	20.6897	18.5976	20	18.6544	65.3992	47.2141	56.0403	59.7015	65.1515	62.037	64.939	57.4018	53.4884	64.7761	54.8485	88.4244	100
Can_ORA3	17.7536	16.3043	17.7536	18.1159	16.6667	15.942	18.1159	17.7536	17.029	17.029	17.7536	17.029	17.3913	16.3043	16.6667	14.4928	17.029	15.5797	17.3913	18.8406	15.2174	18.4783	15.942	15.942	19.2029	21.3768	19.2029	15.942	18.4783	16.3043	79.8479	48.5507	52.5362	64.8551	79.7101	64.8551	74.6377	51.087	53.6232	69.9275	53.2609	61.9565	60.8696	100
Cge_ORA3	15.655	15.3355	15.016	15.9744	14.1956	14.557	16.7203	15.655	14.7799	15.9744	15.9744	15.3355	15.3355	14.1509	16.6134	16.5109	16.9811	15.5763	17.6282	19.6825	17.134	18.0124	15.8416	16.8317	19.3846	19.9367	18.1818	17.6829	18.4375	17.4312	81.749	51.9757	70.4698	73.8602	81.459	76.8519	82.0122	61.7021	60.7903	75.3799	62.614	70.0965	64.7416	78.2609	100
Pol_ORA3	38.6581	38.0192	38.3387	39.2971	35.9621	32.2785	36.0129	38.3387	38.0503	36.7412	38.9776	38.9776	38.3387	36.7925	38.6581	19.3916	19.6262	15.7718	16.8224	19.0031	18.0685	19.9377	19.0031	18.3801	17.757	19.0031	20.9003	20.5607	18.4783	16.8224	76.324	77.3585	68.2243	83.6538	80.3175	74.1433	85.6698	61.3861	56.4356	71.3396	76.8987	60.815	71.028	81.5625	72.2741	100
Tni_ORA3	16.2939	16.2939	16.6134	16.9329	13.8801	16.7722	17.3633	16.6134	16.0377	16.6134	16.6134	16.6134	15.9744	15.0943	17.2524	19.0031	18.8679	16.8224	20.1923	20.3175	19.0031	19.5652	16.1716	20.462	19.3846	21.2025	20.3762	19.5122	19.375	18.9602	75.6654	53.9394	65.4362	68.1818	75.4545	71.9136	78.6585	61.8182	61.2121	71.8182	62.4242	70.418	64.8485	69.2029	78.4195	69.2029	100
Mar_ORA3	16.2939	16.2939	16.6134	16.9329	14.8265	15.1899	16.3987	16.6134	16.0377	16.2939	16.2939	15.3355	15.655	13.2075	17.2524	16.0377	16.6667	15.7233	16.9872	15.5556	15.4088	15.4088	14.1914	14.8515	16.3522	18.6709	16.0377	16.0377	16.6667	15.7233	63.8783	45.5975	54.0268	59.1195	64.4654	59.1195	66.0377	55.3459	53.1447	63.8365	53.7736	62.701	58.805	61.5942	67.2956	61.5942	65.4088	100
Xma_ORA3	16.6134	16.9329	16.2939	17.2524	16.4038	13.9241	17.6849	16.6134	16.9811	17.8914	16.6134	18.2109	16.6134	14.4654	17.5719	16.1994	18.8679	15.2648	17.6282	19.3651	16.1994	18.0124	15.1815	18.1518	17.5385	20.5696	18.4953	15.2439	18.75	16.8196	68.4411	51.2195	58.0537	61.8902	67.378	66.9753	67.9878	55.4878	56.7073	67.378	58.5366	69.7749	63.7195	64.4928	70.7317	64.4928	68.9024	59.434	100
Tru_ORA3	16.2939	16.2939	16.6134	16.6134	13.8801	15.1899	17.0418	16.2939	15.7233	15.9744	16.6134	15.9744	15.9744	13.8365	17.2524	17.4455	18.239	16.1994	18.5897	19.0476	17.4455	18.0124	16.5017	18.8119	19.6923	20.2532	20.3762	18.9024	17.8125	18.3486	74.9049	51.506	64.7651	66.8675	77.2727	73.4568	78.3537	60.1208	58.7349	71.988	61.2121	70.0965	64.4578	69.5652	79.9392	69.5652	88.4848	64.4654	67.9878
Oni_ORA3	17.5719	16.6134	17.8914	18.2109	15.4574	14.8734	17.3633	17.5719	16.3522	16.2939	16.9329	16.2939	16.9329	16.0377	18.5304	17.134	18.239	17.4455	19.2308	19.6825	16.8224	19.2547	17.1617	17.4917	18.1538	20.8861	19.1223	20.1835	19.6875	18.9602	65.019	50.4587	60.7383	62.3853	71.2538	63.8889	68.1957	56.5749	57.1865	63.6086	57.4924	65.5949	59.9388	61.9565	68.5015	61.9565	67.8899	61.0063	63.3028
Oni_ORA4	18.5304	19.4888	20.1278	18.5304	19.6825	19.3651	20.2572	21.0863	19.3651	19.8083	19.1693	18.5304	18.5304	18.0952	19.1693	17.1429	18.0952	18.4127	17.6282	16.1905	17.1429	18.0952	18.1518	18.8119	19.3651	18.0952	18.7302	16.8254	17.4603	17.7778	33.0798	40.9524	33.2215	37.7778	36.1905	33.0159	35.873	36.1905	34.2857	36.5079	36.8254	37.9421	37.7778	33.3333	35.2381	17.7778	36.8254	32.0635	36.8254
Tru_ORA4	17.2524	17.8914	17.2524	17.2524	19.8738	18.9873	19.6141	18.2109	17.9245	16.9329	17.5719	17.8914	16.2939	15.7233	17.2524	18.6916	18.239	19.3146	18.2692	19.0476	18.6916	18.6335	17.8218	16.8317	20.6154	19.6203	18.8088	16.4634	18.125	17.737	32.6996	36.9501	31.8792	34.0299	34.2424	31.7901	33.2317	35.3474	32.2674	31.9403	33.9394	36.6559	32.7586	32.971	33.4347	19.0031	36.0606	31.4465	34.7561
Xma_ORA4	18.8498	20.1278	19.1693	19.1693	21.4511	19.6203	18.6495	18.8498	19.1824	19.1693	18.2109	18.8498	18.8498	16.6667	20.1278	19.3146	17.2956	18.0685	17.9487	15.5556	19.0031	18.0124	17.4917	18.4818	18.4615	19.6203	17.8683	17.0732	17.5	17.737	34.6008	38.7097	29.8658	34.3284	34.5455	33.0247	34.4512	35.0453	32.2674	33.1343	36.6667	37.9421	33.4262	33.6957	34.6505	19.3146	36.6667	32.7044	34.7561
Tni_ORA4	19.1693	19.1693	20.1278	18.5304	18.612	19.3038	20.2572	19.4888	18.8679	18.5304	18.8498	20.1278	18.5304	16.3522	19.4888	19.6262	19.1824	19.3146	19.5513	14.9206	15.2648	20.4969	19.4719	16.5017	21.2308	19.6203	18.8088	17.9878	15.625	14.3731	32.6996	37.5367	32.2148	33.4328	33.6364	31.1728	33.2317	35.9517	33.3333	31.9403	34.2424	36.3344	32.4561	33.3333	33.7386	20.2492	35.7576	31.4465	34.4512
Pol_ORA4	16.9329	17.2524	15.9744	17.5719	15.4574	12.0253	18.0064	17.5719	15.4088	16.9329	17.2524	15.016	17.2524	14.7799	16.2939	16.8224	16.0377	14.3302	17.3077	18.7302	16.8224	17.0807	15.1815	18.4818	17.8462	19.9367	17.2414	17.6829	16.875	17.1254	34.6008	38.7097	29.8658	34.3284	34.5455	33.0247	34.4512	35.0453	32.2674	33.1343	36.6667	37.9421	33.4262	33.6957	34.6505	19.3146	36.6667	32.7044	34.7561
Mar_ORA4	20.1278	18.5304	19.8083	20.1278	20.1893	19.6203	19.2926	20.1278	18.5535	19.1693	19.8083	18.8498	17.5719	17.6101	18.5304	19.6262	17.2956	18.3801	18.5897	18.4127	19.6262	18.9441	18.8119	19.4719	19.0769	19.9367	19.1223	16.1585	18.4375	16.5138	31.9392	36.3636	30.5369	33.7313	32.7273	30.8642	33.2317	35.3474	33.4302	31.6418	36.0606	37.9421	34.5506	31.1594	33.1307	19.6262	35.1515	31.761	33.8415
CgeORA4	18.8498	19.8083	19.4888	19.4888	19.5584	18.6709	18.6495	19.8083	18.5535	19.1693	18.5304	19.8083	18.2109	16.3522	19.8083	18.3801	16.9811	18.6916	17.9487	17.7778	18.3801	17.7019	16.1716	19.1419	19.6923	19.9367	18.1818	17.0732	17.5	16.8196	32.3194	36.0704	28.8591	32.2388	33.0303	30.2469	33.5366	32.6284	31.3953	31.3433	34.8485	34.0836	31.9767	31.8841	32.8267	18.0685	35.4545	30.8176	32.622
Can_ORA4	17.2524	18.2109	18.5304	17.5719	19.5584	18.6709	20.2572	19.1693	17.2956	18.8498	16.9329	18.2109	17.8914	16.3522	17.8914	17.4455	17.2956	17.134	17.3077	17.4603	17.757	17.0807	17.4917	17.1617	20	19.6203	19.1223	16.7683	17.1875	16.8196	33.0798	36.0704	29.5302	33.4328	34.8485	30.5556	34.1463	33.2326	31.9767	33.1343	34.2424	35.6913	30.9192	32.971	33.1307	17.4455	36.0606	30.5031	33.2317
Ola_ORA4	19.1693	19.8083	19.8083	19.1693	20.8202	19.6203	19.9357	20.7668	18.239	18.8498	18.8498	19.4888	18.8498	18.239	18.8498	16.8224	13.2075	18.3801	17.6282	14.6032	16.8224	17.0807	17.1617	17.4917	18.1538	18.038	17.5549	16.4634	16.875	17.1254	33.0798	35.4839	31.5436	33.1343	33.9394	33.3333	34.4512	35.3474	34.0116	32.2388	34.5455	36.6559	30.6407	32.6087	34.3465	18.0685	36.3636	32.3899	34.7561
Ssa_ORA4	17.5719	18.2109	17.8914	18.2109	18.9274	18.038	18.6495	18.5304	18.239	18.5304	17.5719	18.5304	16.2939	16.6667	17.8914	19.9377	17.2956	19.9377	17.9487	18.0952	19.9377	18.9441	18.1518	18.8119	20.6154	20.8861	18.8088	17.9878	18.4375	18.3486	33.4601	37.8299	30.8725	33.1343	35.1515	31.7901	34.7561	34.7432	32.2674	33.4328	35.4545	36.6559	32.312	32.971	34.3465	19.9377	37.8788	31.4465	34.7561
Sch_ORA4	17.8914	18.2109	18.2109	18.5304	21.1356	18.9873	19.2926	19.4888	18.5535	17.8914	18.2109	18.2109	17.5719	15.7233	18.2109	19.0031	18.8679	18.3801	18.2692	17.4603	18.3801	18.0124	18.4818	19.4719	19.3846	19.6203	19.4357	15.8537	17.8125	16.8196	32.6996	37.9412	30.5369	33.7313	34.8485	31.7901	33.8415	34.7432	32.9412	32.5373	34.8485	36.6559	33.8235	32.2464	33.7386	18.0685	36.0606	30.8176	33.8415
Ame_ORA4	19.1693	18.8498	18.5304	19.1693	19.8738	17.4051	18.6495	19.1693	17.6101	18.2109	18.5304	18.2109	18.5304	17.2956	18.8498	17.4455	17.6101	18.6916	18.2692	18.0952	18.0685	18.323	16.5017	18.8119	19.0769	19.3038	18.1818	17.0732	17.5	17.737	30.7985	35.7771	29.1946	32.2388	32.7273	30.8642	31.4024	33.5347	34.0116	32.2388	34.5455	35.6913	30.9249	32.2464	32.8267	17.757	33.9394	29.8742	32.9268
Dre_ORA4	19.8083	19.4888	19.1693	18.8498	19.2429	17.7215	18.9711	19.4888	18.239	19.8083	18.8498	19.4888	18.5304	15.4088	18.8498	19.0031	18.239	18.3801	18.5897	18.4127	19.0031	18.6335	17.4917	18.8119	20	19.6203	18.8088	17.6829	17.5	17.737	31.5589	37.6471	32.2148	32.5373	33.6364	31.1728	33.5366	33.8369	33.8235	32.8358	35.4545	36.9775	35.5882	32.6087	33.1307	18.0685	34.5455	28.9308	33.5366
Gmo_ORA4	16.9329	17.5719	16.9329	17.2524	17.9811	16.4557	18.0064	18.5304	17.2956	16.6134	17.2524	16.6134	16.6134	15.0943	16.9329	19.3146	17.2956	19.0031	17.9487	17.1429	19.0031	18.9441	17.1617	18.4818	19.3846	19.6203	18.1818	14.3293	18.4375	17.4312	32.3194	36.9501	31.5436	34.6269	34.5455	30.5556	33.5366	34.139	31.9767	31.3433	35.1515	35.6913	32.0334	32.971	33.7386	18.6916	36.0606	31.761	32.0122
Gac_ORA4	14.6965	15.3355	15.655	15.3355	17.6656	16.7722	16.7203	15.9744	16.9811	15.3355	15.016	15.655	14.6965	16.0377	15.655	17.757	16.3522	17.757	16.6667	17.4603	17.134	16.1491	17.4917	18.1518	19.3846	18.6709	18.8088	16.1585	15.9375	16.5138	31.1787	34.6041	28.5235	31.9403	32.4242	29.321	32.622	32.3263	30.5233	31.0448	33.6364	34.0836	30.0836	30.0725	32.2188	16.8224	35.1515	29.8742	32.9268
Loc_ORA4	17.5719	18.8498	16.9329	18.5304	19.2429	17.4051	18.6495	16.2939	18.5535	17.8914	15.655	17.8914	15.9744	17.9245	16.9329	19.0031	20.1258	19.6262	18.9103	20.6349	19.0031	19.2547	17.8218	21.1221	20.6154	20.2532	20.0627	17.378	18.125	19.2661	34.6008	39.8827	32.8859	35.2239	35.4545	34.2593	35.6707	36.858	34.0116	34.3284	36.6667	37.299	33.4286	36.2319	34.6505	19.3146	36.9697	31.4465	35.9756
Lin_ORA4	17.2524	17.8914	16.6134	16.2939	16.7192	16.7722	16.3987	16.9329	16.0377	17.8914	17.2524	16.2939	16.6134	13.2075	16.2939	15.8879	15.0943	15.2648	14.7436	14.6032	15.5763	15.2174	13.2013	13.2013	16.6154	15.1899	13.4796	15.5488	15	15.5963	24.7148	30.2053	23.1544	25.3731	26.3636	24.0741	25.9146	26.8882	25.8721	26.5672	27.8788	27.9743	24.7911	25.7246	26.1398	14.6417	29.0909	25.4717	26.5244
Lin_ORA5	12.4601	12.7796	12.4601	13.738	13.2492	13.6076	12.8617	13.099	13.8365	13.099	12.7796	12.1406	13.738	13.522	12.7796	13.3956	13.2075	14.0187	14.7436	13.6508	13.7072	13.6646	11.8812	15.1815	13.5385	13.6076	13.4796	13.7195	13.125	14.0673	14.0684	14.3695	14.094	13.1343	13.6364	11.7284	11.8902	12.3867	11.3372	13.1343	13.0303	12.2186	12.2563	12.6812	13.0699	11.838	12.7273	12.5786	12.8049
Loc_ORA5	15.016	14.6965	15.016	14.377	15.142	15.1899	16.7203	15.3355	15.0943	15.3355	15.016	15.3355	14.6965	13.8365	14.377	14.0187	15.0943	16.8224	14.4231	16.1905	14.3302	14.2857	14.5215	15.1815	14.1538	16.7722	16.3009	13.1098	12.1875	14.6789	16.73	16.7155	14.4295	14.0299	14.8485	13.5802	14.3293	16.6163	14.5349	15.2239	15.1515	17.0418	13.4831	15.5797	16.1094	15.8879	13.6364	12.8931	14.0244
Gac_ORA5	15.3355	15.016	14.6965	15.655	15.4574	14.2405	16.0772	15.655	14.7799	15.016	16.6134	15.9744	15.655	12.5786	14.377	17.134	16.3522	14.6417	17.9487	17.1429	16.8224	17.7019	16.8317	17.4917	17.5385	16.4557	15.9875	15.2439	16.875	15.9021	11.7871	14.0762	13.7584	14.0299	12.1212	14.1975	12.1951	15.1057	12.7907	14.6269	13.6364	14.4695	13.0919	12.3188	13.0699	15.5763	13.9394	11.9497	13.7195
Cau_ORA5	15.3355	14.6965	15.3355	15.016	14.8265	14.557	15.1125	15.655	15.7233	13.738	14.377	15.016	15.016	14.1509	14.0575	14.0187	16.0377	15.2648	16.9872	16.8254	13.7072	16.1491	15.1815	13.5314	16.3077	17.7215	14.4201	14.939	14.0625	15.5963	14.0684	13.783	13.7584	14.0299	14.2424	12.6543	12.8049	12.9909	12.7907	14.0299	12.1212	13.8264	11.4206	12.6812	13.0699	14.3302	12.1212	12.5786	12.5
Gmo_ORA5	15.9744	16.2939	15.9744	15.655	15.7729	14.557	16.0772	15.9744	16.3522	15.655	15.3355	15.9744	15.9744	14.1509	15.3355	15.5763	15.7233	17.4455	16.0256	15.873	15.8879	15.528	14.5215	15.1815	16.9231	16.1392	14.7335	13.7195	14.6875	13.7615	14.8289	16.1194	12.7517	14.9254	14.2424	14.1975	14.0244	13.8973	14.0299	14.6269	13.0303	15.7556	13.7313	14.8551	13.9818	14.6417	12.4242	13.8365	13.1098
Ame_ORA5a	12.1406	11.8211	12.7796	12.1406	12.9338	12.0253	12.2186	13.099	14.4654	12.1406	11.8211	12.1406	12.1406	12.8931	11.1821	13.7072	14.4654	14.9533	16.6667	13.3333	13.0841	13.0435	13.5314	14.8515	15.6923	13.9241	13.7931	13.1098	14.6875	14.0673	12.5475	14.5833	12.4161	11.6418	12.4242	12.6543	11.8902	12.0846	11.9048	12.2388	11.8182	14.1479	12.5	13.0435	12.766	14.0187	13.3333	12.8931	12.5
Ame_ORA5b	13.099	12.1406	14.6965	11.8211	14.8265	13.9241	15.1125	14.6965	14.1509	12.4601	11.8211	12.7796	15.016	13.522	11.8211	13.7072	14.4654	14.0187	15.3846	13.9683	13.0841	15.8385	14.5215	14.8515	14.7692	14.8734	13.1661	14.3293	14.0625	13.1498	12.1673	14.2424	13.0872	13.3333	12.4242	13.5802	15.8537	13.3333	13.3333	15.7576	13.3333	15.4341	13.3333	11.9565	13.6778	13.7072	13.9394	13.8365	13.7195
Ssa_ORA5a	16.9329	15.655	15.9744	16.2939	16.7192	15.5063	18.328	16.6134	16.9811	17.2524	15.655	16.6134	16.2939	16.6667	15.3355	14.3302	14.4654	15.2648	16.0256	15.2381	14.9533	15.528	13.8614	16.8317	16.9231	17.0886	15.9875	13.7195	12.8125	14.0673	14.8289	15.5882	14.094	14.3284	13.3333	14.8148	14.3293	16.3142	14.1176	15.5224	14.5455	17.3633	15.2941	14.4928	14.5897	13.7072	13.9394	13.2075	14.6341
Ssa_ORA5b	16.9329	16.6134	15.655	15.655	16.7192	15.5063	17.3633	16.2939	16.6667	15.655	16.2939	16.6134	15.655	15.7233	12.1406	14.0187	15.0943	13.3956	16.9872	14.6032	14.3302	15.2174	13.8614	15.5116	17.8462	15.1899	16.6144	12.8049	14.375	14.9847	13.6882	15.5425	14.7651	15.8209	13.9394	14.1975	14.939	15.1057	14.2442	14.9254	12.1212	14.791	14.4847	14.1304	13.9818	14.0187	13.6364	11.9497	13.4146
Dre_ORA5	18.0723	18.0723	18.6747	17.4699	17.4699	16.8675	18.6747	18.6747	19.2771	18.0723	18.0723	18.6747	17.4699	19.2771	17.4699	17.4699	19.2771	18.6747	19.8795	21.0843	18.6747	21.0843	17.4699	17.4699	18.6747	21.6867	19.2771	19.2771	18.6747	20.4819	16.2651	19.2771	18.0723	17.4699	18.6747	17.4699	17.4699	16.8675	16.2651	19.8795	16.2651	19.8795	19.2771	16.2651	17.4699	20.4819	17.4699	16.2651	16.8675
Can_ORA5	15.3355	15.655	15.655	15.655	16.0883	15.8228	15.1125	17.2524	16.0377	16.2939	16.2939	16.2939	15.3355	16.3522	15.3355	15.8879	15.4088	15.5763	16.0256	15.5556	16.1994	15.8385	15.8416	13.8614	16	14.8734	16.3009	14.3293	15	16.208	13.308	17.0088	15.1007	16.4179	13.3333	13.8889	13.1098	16.3142	13.9535	15.8209	13.6364	17.0418	14.2061	12.3188	13.3739	14.6417	14.2424	13.522	15.2439
CgeORA5	16.2939	15.3355	16.9329	15.9744	16.0883	15.1899	15.4341	15.9744	15.0943	15.016	15.655	16.9329	14.6965	14.7799	15.016	14.9533	14.4654	14.9533	15.0641	14.9206	13.7072	14.5963	14.5215	14.5215	16	15.1899	16.9279	14.0244	15	15.2905	14.8289	14.6628	13.0872	14.9254	14.5455	13.5802	13.4146	14.5015	14.2442	15.8209	13.0303	18.0064	14.4847	13.4058	13.3739	12.7726	13.9394	12.8931	15.2439
Mar_ORA5	14.0575	14.0575	15.3355	15.3355	15.4574	13.9241	14.1479	14.6965	16.3522	15.016	15.016	15.016	14.377	14.7799	14.377	13.7072	13.8365	13.7072	14.4231	15.5556	13.3956	13.354	11.8812	14.1914	14.7692	14.8734	14.1066	12.8049	13.4375	13.4557	13.6882	15.8358	14.4295	13.1343	14.2424	13.2716	14.0244	14.8036	15.1163	14.3284	13.9394	16.7203	13.3705	12.3188	13.6778	14.0187	13.6364	12.8931	15.5488
Pol_ORA5	13.4185	13.738	14.377	13.738	14.1956	15.1899	14.4695	15.9744	15.0943	14.0575	14.0575	14.6965	14.6965	14.7799	13.738	14.6417	16.3522	15.5763	15.3846	16.1905	15.2648	14.9068	13.8614	14.5215	16	16.1392	16.6144	13.4146	14.6875	13.7615	12.5475	14.3695	14.4295	15.2239	13.9394	12.963	12.5	13.8973	14.2442	14.9254	12.7273	14.4695	13.3705	12.3188	11.2462	14.0187	12.7273	13.2075	14.6341
Xma_ORA5	15.655	14.377	15.3355	14.6965	15.7729	15.1899	14.4695	15.655	16.0377	15.3355	15.655	15.655	15.3355	15.4088	14.6965	14.3302	13.522	15.2648	14.7436	14.6032	14.6417	13.9752	15.1815	12.8713	14.7692	13.9241	15.674	14.0244	12.5	14.3731	14.4487	15.5425	14.094	14.3284	13.9394	13.8889	13.4146	15.71	13.6628	14.9254	14.2424	14.791	12.8134	13.4058	13.9818	13.3956	13.6364	13.2075	11.8902
Tni_ORA5	16.2939	15.9744	15.655	15.655	14.8265	15.8228	16.0772	15.016	14.7799	14.377	15.3355	16.9329	14.6965	13.8365	14.6965	14.6417	14.1509	15.2648	15.7051	14.9206	14.9533	14.9068	16.1716	12.8713	15.0769	13.9241	14.4201	14.0244	14.375	15.2905	13.6882	14.0762	13.0872	14.6269	13.9394	13.2716	14.3293	14.5015	12.5	15.2239	12.1212	15.1125	13.1285	14.4928	12.1581	14.0187	13.3333	12.8931	14.3293
Tru_ORA5	16.2939	14.377	16.6134	16.6134	15.142	16.4557	16.3987	16.2939	14.1509	13.4185	13.738	16.6134	13.738	14.4654	15.016	15.2648	16.3522	16.1994	15.7051	18.0952	14.9533	15.8385	14.1914	15.5116	15.3846	17.7215	15.9875	12.1951	15.9375	13.7615	14.4487	15.2493	14.094	13.1343	14.8485	12.6543	14.0244	14.8036	13.3721	14.3284	11.2121	16.0772	13.6752	14.4928	12.766	14.9533	13.9394	12.5786	13.7195
Oni_ORA5	15.3355	14.6965	15.3355	15.3355	15.4574	14.8734	14.4695	15.655	15.4088	15.3355	14.377	15.9744	14.0575	14.7799	14.0575	15.2648	14.1509	14.6417	15.0641	15.2381	15.2648	14.5963	14.1914	13.8614	15.3846	14.557	16.3009	14.0244	14.6875	14.6789	13.308	15.8358	14.4295	14.3284	12.7273	14.1975	12.5	13.5952	13.6628	13.7313	14.2424	15.1125	13.649	11.5942	13.9818	13.3956	13.0303	13.522	13.1098
Ola_ORA5	14.6965	14.0575	13.738	15.016	14.8265	14.8734	14.791	15.3355	16.0377	14.0575	15.016	14.6965	14.377	14.7799	14.0575	15.5763	15.0943	17.4455	16.3462	15.5556	16.1994	15.2174	15.1815	14.1914	16	15.1899	15.3605	12.8049	15.9375	14.0673	12.5475	14.3695	14.7651	13.7313	14.2424	15.1235	13.1098	16.9184	13.9535	16.4179	14.5455	15.4341	14.4847	12.3188	13.6778	14.9533	13.6364	13.522	14.0244
Ola_ORA6	14.3791	14.3791	13.7255	13.3987	13.0719	14.7059	12.4183	13.0719	13.7255	15.6863	13.0719	14.0523	13.7255	12.7451	14.0523	13.7255	12.7451	14.3791	13.3987	14.3791	13.7255	14.0523	12.5413	14.1914	14.0523	12.0915	14.0523	14.0523	13.7255	14.0523	12.9278	14.7059	12.7517	14.0523	13.3987	12.4183	13.0719	14.0523	13.3987	11.7647	13.3987	13.0719	13.0719	13.4058	13.3987	13.0719	14.3791	11.7647	14.0523
Oni_ORA6	11.1821	12.1406	11.5016	10.8626	11.9874	12.0253	11.5756	12.4601	11.6352	12.1406	11.1821	12.1406	10.8626	12.2642	11.8211	13.3956	13.2075	13.3956	14.1026	13.6508	13.0841	12.4611	13.2013	12.8713	13.3956	13.2911	13.7931	14.6417	12.5	13.0841	12.5475	14.0187	15.7718	14.9533	14.3302	14.6417	14.3302	14.0187	14.0187	13.3956	14.0187	16.3987	15.8879	13.0435	13.0841	12.4611	13.3956	11.6352	14.9533
Tru_ORA6	15.0327	14.0523	14.0523	14.7059	12.0915	12.7451	14.7059	13.7255	13.3987	15.6863	14.0523	13.3987	14.7059	14.0523	14.3791	14.0523	15.0327	14.7059	15.6863	12.7451	13.7255	15.0327	13.2013	12.8713	14.0523	13.3987	14.0523	14.7059	14.3791	15.0327	12.1673	13.0719	13.7584	15.3595	14.3791	13.0719	13.3987	15.0327	14.7059	13.0719	13.7255	14.3791	13.3987	12.6812	13.7255	14.3791	14.3791	12.0915	13.3987
Tni_ORA6	12.8289	16.1184	13.4868	15.1316	12.5	13.4868	15.4605	15.4605	14.8026	15.4605	13.1579	13.8158	14.4737	13.4868	14.1447	14.4737	14.1447	14.8026	14.1447	14.1447	14.4737	14.4737	13.2013	15.5116	14.4737	13.8158	15.1316	15.4605	14.8026	13.8158	13.308	14.1447	14.094	15.4605	15.1316	13.1579	13.4868	14.8026	14.4737	13.4868	14.8026	15.7895	14.4737	12.3188	14.1447	14.1447	13.4868	12.1711	13.8158
Xma_ORA6	13.9159	13.9159	12.945	12.6214	11.6505	11.6505	13.5922	13.2686	14.2395	13.9159	12.945	13.9159	12.2977	11.3269	12.945	13.5922	14.5631	15.534	13.2686	13.5922	13.9159	14.5631	14.5215	13.2013	15.2104	13.2686	14.8867	14.5631	13.5922	13.9159	13.308	13.2686	14.094	14.5631	14.8867	14.8867	13.5922	13.2686	14.8867	13.5922	12.6214	13.5922	13.2686	14.8551	13.2686	13.2686	13.9159	12.6214	14.2395
Ssa_ORA6	14.4828	16.5517	16.5517	15.1724	15.1724	15.1724	16.5517	16.5517	13.7931	15.1724	15.8621	13.7931	15.1724	13.7931	15.1724	14.4828	17.2414	17.931	15.8621	17.2414	14.4828	16.5517	15.8621	16.5517	15.1724	17.931	15.1724	15.8621	15.1724	14.4828	15.1724	16.5517	14.4828	14.4828	14.4828	15.1724	14.4828	15.1724	15.1724	13.1034	15.1724	14.4828	14.4828	15.1724	14.4828	15.8621	13.7931	15.1724	15.1724
Pol_ORA6	13.5484	14.1935	12.9032	11.9355	13.5484	13.5484	12.5806	15.4839	15.1613	14.5161	12.2581	13.5484	14.1935	13.2258	13.2258	15.4839	13.871	15.1613	15.4839	14.8387	14.8387	15.4839	13.8614	13.2013	13.871	13.871	13.2258	16.129	14.5161	15.1613	13.308	11.2903	14.094	13.871	14.1935	14.5161	13.871	15.1613	14.1935	13.5484	13.871	14.5161	13.2258	13.4058	13.2258	15.1613	13.5484	12.5806	13.871
Mar_ORA6	11.4754	13.7705	13.1148	13.1148	12.1311	13.1148	14.4262	14.4262	14.0984	14.4262	12.459	13.7705	11.8033	12.1311	12.1311	13.7705	13.4426	14.0984	12.7869	12.459	13.7705	12.459	13.8614	12.8713	12.7869	12.459	12.7869	13.4426	12.7869	13.1148	12.1673	15.082	14.094	16.0656	13.7705	14.7541	14.0984	14.0984	13.4426	13.7705	13.1148	15.082	16.3934	12.6812	14.4262	12.7869	14.4262	14.4262	15.4098
CgeORA6	14.0065	14.9837	13.0293	13.6808	12.3779	11.7264	14.0065	14.0065	13.6808	14.658	13.6808	13.355	14.3322	14.3322	14.0065	14.9837	13.355	15.3094	15.9609	14.9837	15.6352	16.2866	14.1914	14.1914	15.6352	13.6808	14.3322	14.9837	14.658	14.658	15.2091	13.355	13.0872	14.0065	14.3322	15.3094	14.3322	13.355	14.0065	13.355	13.6808	13.6808	13.6808	13.7681	15.9609	14.9837	15.6352	12.7036	14.3322
Can_ORA6	13.7705	14.0984	14.7541	14.0984	12.1311	13.4426	13.7705	15.082	13.7705	13.1148	13.1148	14.4262	13.1148	12.459	14.0984	16.3934	15.7377	14.0984	15.082	16.3934	16.7213	17.0492	14.1914	16.8317	18.0328	15.4098	15.4098	15.082	15.4098	16.0656	12.5475	15.082	12.0805	13.7705	12.459	13.7705	13.7705	15.082	14.0984	13.1148	14.0984	14.7541	14.7541	13.4058	13.1148	15.4098	13.7705	12.459	11.8033
Ame_ORA6	11.8211	10.8626	11.8211	12.4601	11.3565	12.6582	12.5402	12.1406	11.9497	13.4185	12.4601	11.8211	12.1406	11.6352	12.1406	12.7726	13.2075	14.3302	13.4615	13.0159	13.3956	13.0435	12.2112	12.8713	13.5385	13.2911	13.4796	13.1098	14.0625	12.5382	12.5475	11.5152	14.094	13.6364	12.7273	13.2716	10.6707	12.7273	12.7273	11.5152	12.7273	15.1125	11.8182	11.9565	11.2462	14.0187	12.4242	12.2642	12.1951
Sch_ORA6	14.0065	13.6808	14.3322	13.0293	12.0521	13.0293	13.0293	12.7036	13.6808	14.658	13.6808	13.355	13.6808	12.3779	14.0065	14.3322	14.9837	14.9837	15.3094	13.6808	13.0293	14.3322	12.5413	11.5512	14.3322	13.6808	14.3322	14.0065	14.658	13.6808	14.0684	14.0065	13.7584	14.9837	13.6808	14.658	13.0293	14.0065	13.0293	12.3779	14.0065	12.3779	13.0293	13.4058	13.6808	13.6808	14.658	12.7036	13.6808
Dre_ORA6	13.9303	15.4229	14.9254	13.9303	15.4229	17.9104	15.4229	15.9204	17.4129	15.4229	16.4179	14.4279	13.4328	16.4179	13.4328	16.4179	17.9104	17.4129	16.4179	15.4229	16.4179	15.9204	14.9254	16.9154	14.9254	15.4229	12.9353	15.9204	15.9204	14.4279	13.9303	15.9204	12.9353	14.9254	12.9353	14.9254	14.4279	16.9154	14.9254	14.9254	15.4229	16.4179	15.9204	13.9303	13.9303	16.9154	14.4279	15.4229	13.9303
Cau_ORA6	13.6364	14.2857	12.3377	13.3117	12.6623	13.3117	13.3117	14.6104	13.961	14.2857	12.6623	13.6364	14.2857	12.6623	14.6104	14.6104	13.3117	13.961	14.2857	13.6364	14.6104	14.6104	13.2013	14.5215	14.9351	12.987	14.2857	14.9351	14.9351	13.6364	13.6882	15.2597	13.4228	16.5584	15.2597	16.2338	14.9351	15.9091	13.961	14.6104	13.6364	15.9091	15.2597	14.1304	14.9351	14.6104	15.9091	12.6623	13.6364
Gmo_ORA6	14.3791	13.7255	14.3791	13.3987	14.3791	12.0915	14.0523	14.0523	13.0719	15.0327	13.0719	12.7451	13.3987	12.0915	12.7451	14.7059	13.0719	14.3791	12.7451	13.7255	14.7059	14.0523	12.5413	14.8515	14.3791	13.7255	13.7255	14.3791	14.3791	14.7059	12.9278	13.3987	14.094	14.0523	13.3987	15.0327	12.4183	13.3987	13.7255	12.7451	12.0915	12.7451	11.4379	12.6812	13.3987	14.0523	13.0719	12.4183	12.7451
Gac_ORA6	15.8576	15.8576	14.5631	15.8576	13.2686	15.2104	16.5049	16.1812	15.2104	14.8867	14.2395	16.1812	15.534	14.2395	15.2104	15.534	13.5922	13.9159	15.2104	14.8867	15.8576	14.8867	16.1716	16.1716	14.2395	15.8576	15.2104	14.2395	15.2104	14.5631	11.7871	14.8867	13.4228	13.5922	12.945	12.2977	13.2686	14.2395	13.9159	12.945	13.9159	13.5922	13.2686	12.6812	13.9159	14.8867	13.5922	13.5922	12.945
Loc_ORA6	13.099	14.377	12.7796	13.4185	13.2492	12.9747	13.8264	13.099	13.2075	14.0575	13.4185	11.8211	13.099	12.5786	13.099	13.0841	11.6352	12.4611	11.5385	13.9683	12.4611	12.7329	12.2112	13.5314	11.1801	13.2911	11.9122	14.2857	12.8125	12.1118	13.6882	14.2857	13.0872	11.4907	13.6646	13.9752	13.354	12.4224	12.7329	13.6646	13.354	13.1833	12.7329	13.7681	12.7329	11.838	12.7329	13.8365	11.8012
Loc_ORA7	46.2046	45.8746	45.8746	46.2046	43.2343	43.2343	41.9142	46.2046	45.5446	44.5545	46.2046	47.1947	45.8746	43.2343	45.8746	41.5842	37.9538	36.9637	39.934	40.5941	40.5941	41.9142	35.6436	35.9736	41.2541	42.5743	43.5644	39.2739	40.5941	39.2739	16.73	21.4521	15.4362	18.8119	18.1518	17.4917	18.4818	16.8317	18.1518	17.4917	18.4818	18.8119	19.4719	18.4783	18.4818	40.264	20.132	16.5017	19.802
Loc_ORA8a	40.9836	39.8907	40.9836	40.9836	38.7978	37.7049	40.4372	40.9836	39.8907	40.9836	39.8907	42.0765	39.8907	39.3443	39.3443	30.6011	29.5082	30.0546	30.0546	30.0546	29.5082	32.7869	27.8689	28.9617	33.3333	29.5082	32.7869	28.9617	31.1475	29.5082	13.1148	14.7541	11.4754	13.1148	15.3005	13.6612	13.1148	13.1148	14.2077	14.2077	11.4754	13.6612	13.6612	11.4754	15.3005	30.6011	12.5683	14.7541	13.1148
Loc_ORA8b	40.146	38.6861	40.8759	40.8759	37.2263	36.4964	38.6861	39.4161	37.2263	39.4161	37.9562	42.3358	38.6861	36.4964	37.9562	29.1971	30.6569	29.927	27.7372	28.4672	28.4672	30.6569	24.8175	24.8175	34.3066	28.4672	31.3869	27.0073	29.927	29.1971	13.8686	13.1387	12.4088	14.5985	15.3285	14.5985	16.0584	12.4088	13.8686	14.5985	15.3285	13.8686	13.1387	14.5985	15.3285	31.3869	14.5985	14.5985	14.5985
[truncated: 58 more columns]

## Sheet: Supplementary Table S4
Supplementary Table S4: Nonsynonymous (Ka) and synonymous (Ks) substitution rates (Ka/Ks) for coding sequences (CDS) of ORAs
Seq_1	Seq_2	Ka	Ks	Ka_Ks	EffectiveLen	AverageS-sites	AverageN-sites	cN	cS	pN	pS	Note
Sch_ORA1	Ame_ORA1	0.16543981043484218	1.3407225569145265	0.12339600731084685	936	241.6666666666671	694.3333333333329	103.08333333333333	150.91666666666669	0.14846375420067218	0.6244827586206886
Sch_ORA1	Ola_ora1	0.0601882	0.7310113586322218	0.0823356	939	238.7500000000004	700.2499999999995	40.5	111.5	0.0578365	0.46701570680628196
Sch_ORA1	Gaa_ora1	0.0499564	0.5389139332896536	0.0926982	939	245.83333333333377	693.1666666666663	33.5	94.5	0.0483289	0.3844067796610163
Sch_ORA1	Ssa_ora1	0.1386731440489887	0.749444	0.18503470345146408	939	239.33333333333377	699.6666666666663	88.58333333333333	113.41666666666667	0.1266079085278705	0.47388579387186547
Sch_ORA1	Dre_ora1	0.16955664642628387	1.20708	0.14046862374856373	939	248.75000000000043	690.2499999999995	104.75	149.25	0.1517566099239407	0.6
Sch_ORA1	Pol_ORA1	0.0359262	0.3253086400416334	0.1104373763575734	939	240.58333333333377	698.4166666666663	24.5	63.5	0.035079346140078765	0.26394180810529916
Sch_ORA1	Can_ORA1	0.0587267	0.40307090472004437	0.14569823857394673	939	242.66666666666708	696.3333333333329	39.33333333333333	75.66666666666666	0.0564864	0.31181318681318626
Sch_ORA1	Lin_V1R1	0.7408447612248995	2.210921701525756	0.3350841238356125	636	161.00000000000009	474.9999999999999	223.58333333333334	114.41666666666667	0.47070175438596507	0.7106625258799169
Sch_ORA1	Cau_ORA1	0.037494	0.33618716837703233	0.11152723436268291	939	241.7500000000004	697.2499999999995	25.5	65.5	0.0365722	0.2709410548086862
Sch_ORA1	Mar_ORA_1	0.0444702	0.38127221058041416	0.11663636438111115	939	240.33333333333374	698.6666666666663	30.166666666666664	71.83333333333333	0.043177480916030554	0.2988904299583906
Sch_ORA1	Loc_ORA1	0.19276072271238842	1.7054095240033549	0.11302899391572134	939	239.41666666666706	699.5833333333329	118.91666666666666	161.08333333333334	0.16998213222156053	0.6728158719108935
Sch_ORA1	Xma_ORA1	0.0607815	0.6711558001172205	0.0905624	939	236.7500000000004	702.2499999999995	41	105	0.0583838	0.4435058078141492
Sch_ORA1	Gac_ORA1	0.0499564	0.5389139332896536	0.0926982	939	245.83333333333377	693.1666666666663	33.5	94.5	0.0483289	0.3844067796610163
Sch_ORA1	Oni_ORA1	0.0503955	0.5154721436806078	0.0977658	939	241.41666666666708	697.5833333333329	34	90	0.0487397	0.3727994477045213
Sch_ORA1	CgeORA1	0.0536808	0.5926757160858644	0.0905737	939	244.08333333333377	694.9166666666663	36	100	0.0518048	0.40969614202799515
Ame_ORA1	Ola_ora1	0.17871543197143092	1.8582291933191952	0.0961751	939	239.91666666666703	699.083	111.16666666666667	164.83333333333334	0.15901776135415432	0.687044
Ame_ORA1	Gaa_ora1	0.15801000747302507	0.680179	0.2323065310287013	930	244.5000000000004	685.4999999999995	97.66666666666667	109.33333333333333	0.1424750790177487	0.44717109747784517
Ame_ORA1	Ssa_ora1	0.1984654976257163	1.20708	0.1644180626394877	945	242.50000000000043	702.4999999999995	122.49999999999999	145.5	0.17437722419928836	0.6
Ame_ORA1	Dre_ora1	0.14222323815131097	0.9041121792870095	0.1573070703056665	945	251.58333333333374	693.4166666666663	89.83333333333334	132.16666666666666	0.12955173657012387	0.5253395163961567
Ame_ORA1	Pol_ORA1	0.1562284437579967	1.0182288421430659	0.15343156399811142	939	241.75000000000043	697.2499999999995	98.33333333333333	134.66666666666669	0.14103	0.5570492933471208
Ame_ORA1	Can_ORA1	0.19029261562822442	1.0349415102432196	0.18386799035967175	936	243.33333333333377	692.6666666666663	116.41666666666667	136.58333333333331	0.16807025986525514	0.5613013698630126
Ame_ORA1	Lin_ORA11	0.7828248507941662	1.800469237440919	0.43478935075104497	636	163.00000000000006	472.99999999999994	229.83333333333337	111.16666666666669	0.4859055673009163	0.682004
Ame_ORA1	Cau_ORA1	0.1493695437732019	1.3055317552184789	0.11441280013001685	930	240.2500000000004	689.7499999999997	93.41666666666666	148.58333333333334	0.1354355442793283	0.6184530003468599
Ame_ORA1	Mar_ORA_1	0.16937650723494097	1.6572935550753276	0.1022006672965324	939	241.5000000000004	697.4999999999997	105.75	161.25	0.15161290322580653	0.6677018633540361
Ame_ORA1	Loc_ORA1	0.20480426243645644	1.1561097766409398	0.1771494944290777	942	241.75000000000037	700.2499999999995	125.5	142.5	0.17922170653338104	0.5894519131334014
Ame_ORA1	Xma_ORA1	0.18454446614932363	1.490635114879453	0.12380257536348703	939	238.5833333333337	700.4166666666663	114.58333333333331	154.41666666666666	0.16359309934562766	0.6472231924554652
Ame_ORA1	Gac_ORA1	0.15801000747302507	0.680179	0.2323065310287013	930	244.5000000000004	685.4999999999995	97.66666666666667	109.33333333333333	0.1424750790177487	0.44717109747784517
Ame_ORA1	Oni_ORA1	0.1704227310263029	2.0325851066713465	0.0838453	939	242.58333333333377	696.4166666666663	106.16666666666667	169.83333333333331	0.1524470503769296	0.7001030573686006
Ame_ORA1	CgeORA1	0.14142693020489447	0.697497	0.20276362276671686	939	245.91666666666708	693.0833333333329	89.33333333333333	111.66666666666667	0.12889262955392577	0.45408336157234763
Ola_ora1	Gaa_ora1	0.0795698	1.0313008831222794	0.0771548	939	243.58333333333368	695.4166666666663	52.5	136.5	0.0754943	0.5603831679781038
Ola_ora1	Ssa_ora1	0.14564457192802044	1.3166380248409595	0.11061853689484114	939	237.0833333333337	701.9166666666663	92.91666666666666	147.08333333333331	0.13237563813368164	0.6203866432337424
Ola_ora1	Dre_ora1	0.18176323087119575	1.8131211047237654	0.1002488087517397	939	246.16666666666703	692.833	111.83333333333333	168.16666666666669	0.16141448159730581	0.6831415030467154
Ola_ora1	Pol_ORA1	0.061440742694286954	0.7577397611418213	0.0810842	939	238.3333333333337	700.6666666666663	41.333333333333336	113.66666666666667	0.0589914	0.4769230769230762
Ola_ora1	Can_ORA1	0.080782	0.8276075906169318	0.097609	939	240.41666666666703	698.583	53.5	120.5	0.0765836	0.5012131715771223
Ola_ora1	Lin_ORA1	0.7223798603671425	2.563229260726461	0.28182413154974995	633	158.41666666666669	474.5833333333333	220.08333333333334	114.91666666666667	0.4637401229148376	0.7254076801683323
Ola_ora1	Cau_ORA1	0.061030431474808466	0.6791715969203336	0.0898601	939	239.50000000000034	699.4999999999997	41	107	0.0586133	0.44676409185803695
Ola_ora1	Mar_ORA_1	0.0647804	0.7688096329936964	0.0842607	939	238.08333333333366	700.9166666666663	43.5	114.5	0.0620616	0.48092404620230944
Ola_ora1	Loc_ORA1	0.1892487917749527	NaN	NaN	939	236.5000000000003	702.4999999999997	117.5	181.5	0.1672597864768684	0.7674418604651153	High Sequence Divergence Value (pS>=0.75)
Ola_ora1	Xma_ORA1	0.0707792	0.9824410367514843	0.0720442	939	234.50000000000034	704.4999999999997	47.58333333333333	128.41666666666666	0.067542	0.5476190476190468
Ola_ora1	Gac_ORA1	0.0795698	1.0313008831222794	0.0771548	939	243.58333333333368	695.4166666666663	52.5	136.5	0.0754943	0.5603831679781038
Ola_ora1	Oni_ORA1	0.0641065	0.7233534943288034	0.0886241	939	239.16666666666703	699.833	43	111	0.0614432	0.46411149825783904
Ola_ora1	CgeORA1	0.0775012	1.001595469172965	0.0773778	939	241.8333333333337	697.1666666666663	51.333333333333336	133.66666666666669	0.0736314	0.5527222605099923
Gaa_ora1	Ssa_ora1	0.1341192268459789	0.8563910475126095	0.1566097955315257	939	244.16666666666708	694.8333333333329	85.33333333333333	124.66666666666667	0.12281122571360045	0.5105802047781561
Gaa_ora1	Dre_ora1	0.16533251093770676	0.9337949299193808	0.17705441059953145	939	253.2500000000004	685.7499999999995	101.75	135.25	0.14837768866204895	0.5340572556762084
Gaa_ora1	Pol_ORA1	0.049925317626831806	0.4386022537466961	0.11382822865216041	939	245.41666666666708	693.5833333333329	33.5	81.5	0.0482999	0.3320882852292015
Gaa_ora1	Can_ORA1	0.066492	0.388187	0.17128878229655836	939	247.5000000000004	691.4999999999995	44	75	0.0636298	0.30303030303030254
Gaa_ora1	Lin_ORA1	0.7277584078012861	2.1432868461915766	0.33955250044782653	621	160.66666666666674	460.33333333333326	214.41666666666663	113.58333333333333	0.4657856625633599	0.7069502074688793
Gaa_ora1	Cau_ORA1	0.0546581	0.6059831247621698	0.0901974	939	246.5833333333337	692.4166666666663	36.5	102.5	0.0527139	0.4156809733017905
Gaa_ora1	Mar_ORA_1	0.0602473	0.7238744068956969	0.0832289	939	245.16666666666703	693.833	40.166666666666664	113.83333333333334	0.0578909	0.4643099932019028
Gaa_ora1	Loc_ORA1	0.22393232518801903	0.9785676195424173	0.22883684348019895	939	244.25000000000034	694.7499999999995	134.5	133.5	0.19359481827995695	0.5465711361310125
Gaa_ora1	Xma_ORA1	0.0841259	0.95539	0.0880541	939	241.5833333333337	697.4166666666663	55.5	130.5	0.0795794	0.5401862711279743
Gaa_ora1	Gac_ORA1	0	0	NaN	942	252.0000000000004	689.9999999999995	0	0	0	0
Gaa_ora1	Oni_ORA1	0.0671556	0.7583834919588242	0.0885509	939	246.2500000000004	692.7499999999995	44.5	117.5	0.0642367	0.4771573604060906
Gaa_ora1	CgeORA1	0.0603264	0.3719869797734898	0.1621735176761672	939	248.91666666666708	690.0833333333329	40	73	0.057964014007970084	0.2932708403080008
Ssa_ora1	Dre_ora1	0.21022910336403317	1.1967712788660314	0.1756635600105896	948	248.91666666666706	699.083	128.16666666666666	148.83333333333334	0.183335	0.5979243388014721
Ssa_ora1	Pol_ORA1	0.12848420346418904	0.8223912716791397	0.15623245028106017	939	238.91666666666708	700.0833333333329	82.66666666666666	119.33333333333333	0.11808118081180817	0.4994768050226709
Ssa_ora1	Can_ORA1	0.1478546202429764	0.9575947895970217	0.15440207261904285	939	241.0000000000004	697.9999999999995	93.66666666666666	130.33333333333334	0.1341929321872016	0.5408022130013823
Ssa_ora1	Lin_ORA1	0.7614020493909992	1.5388963158962463	0.49477150703786177	639	161.9166666666667	477.08333333333326	228.16666666666666	105.83333333333333	0.4782532751091704	0.653628
Ssa_ora1	Cau_ORA1	0.14099189340484877	0.9932066242420894	0.1419562555902594	939	240.0833333333337	698.9166666666663	89.83333333333333	132.16666666666669	0.12853225229521886	0.5505032974661568
Ssa_ora1	Mar_ORA_1	0.14369861241053564	0.8637534960525419	0.16636530337330696	939	238.66666666666706	700.333	91.58333333333333	122.41666666666667	0.1307710613993337	0.512919
Ssa_ora1	Loc_ORA1	0.20349092277115088	1.2197147458746311	0.16683484680283334	945	239.41666666666703	705.5833333333329	125.75000000000001	144.24999999999997	0.17822132986890293	0.602506
Ssa_ora1	Xma_ORA1	0.15896247897827348	1.3001831353839841	0.12226160657846633	939	235.0833333333337	703.9166666666663	100.83333333333333	145.16666666666669	0.14324612288386415	0.6175115207373263
Ssa_ora1	Gac_ORA1	0.1341192268459789	0.8563910475126095	0.1566097955315257	939	244.16666666666708	694.8333333333329	85.33333333333333	124.66666666666667	0.12281122571360045	0.5105802047781561
Ssa_ora1	Oni_ORA1	0.1261089858483461	1.2067309305547296	0.10450464362455206	939	239.7500000000004	699.2499999999995	81.16666666666667	143.83333333333334	0.11607674889762849	0.59993
Ssa_ora1	CgeORA1	0.1190252745752362	0.7659329327743055	0.15539908193281582	939	242.41666666666708	696.5833333333329	76.66666666666666	116.33333333333334	0.11006101208278507	0.4798899965623918
Dre_ora1	Pol_ORA1	0.16422864739381585	0.9716672732472014	0.1690173703648394	939	248.0000000000004	690.9999999999995	101.91666666666667	135.08333333333331	0.14749155812831655	0.5446908602150529
Dre_ora1	Can_ORA1	0.19397510999746387	1.1530878964834412	0.16822231036248625	939	250.08333333333374	688.9166666666663	117.75000000000001	147.25	0.1709205273980889	0.5888037320893026
Dre_ora1	Lin_ORA1	0.8052740395658775	3.1937717758826754	0.25213888031912385	636	166.91666666666674	469.08333333333326	231.58333333333334	123.41666666666666	0.49369337360099497	0.7393909136295552
Dre_ora1	Cau_ORA1	0.16228606008024454	1.3343478907915793	0.12162200067927643	939	249.16666666666706	689.833	100.66666666666667	155.33333333333331	0.14592896834984304	0.6234113712374572
Dre_ora1	Mar_ORA_1	0.1688283631046742	1.3355405414349184	0.12641200912050432	939	247.7500000000004	691.2499999999997	104.5	154.5	0.1511754068716095	0.6236125126135207
Dre_ora1	Loc_ORA1	0.21093633498361508	1.5218517932765938	0.1386050441412975	942	247.66666666666703	694.333	127.66666666666667	161.33333333333334	0.1838694191070572	0.6514131897711969
Dre_ora1	Xma_ORA1	0.18331232712769915	1.8703649818908072	0.0980089	939	244.16666666666703	694.833	112.99999999999999	168	0.1626289278004318	0.6880546075085314
Dre_ora1	Gac_ORA1	0.16533251093770676	0.9337949299193808	0.17705441059953145	939	253.2500000000004	685.7499999999995	101.75	135.25	0.14837768866204895	0.5340572556762084
Dre_ora1	Oni_ORA1	0.17170190401403562	1.3099349522757044	0.1310766643150821	939	248.83333333333374	690.1666666666663	105.91666666666667	154.08333333333331	0.15346534653465355	0.6192230408573332
Dre_ora1	CgeORA1	0.15198596819937732	0.8082209340868796	0.1880500266564979	939	251.50000000000043	687.4999999999995	94.58333333333334	124.41666666666666	0.13757575757575768	0.494698
Pol_ORA1	Can_ORA1	0.0605031	0.40990777977605153	0.14760177324543397	939	242.2500000000004	696.7499999999995	40.5	76.5	0.058127	0.315789
Pol_ORA1	Lin_ORA1	0.7367899823558848	1.5936779368174427	0.46232050110905487	636	160.00000000000006	475.99999999999994	223.33333333333334	105.66666666666667	0.46918767507002807	0.6604166666666664
Pol_ORA1	Cau_ORA1	0.0420051	0.4338286745879868	0.0968241	939	241.3333333333337	697.6666666666663	28.5	79.5	0.0408505	0.3294198895027619
Pol_ORA1	Mar_ORA_1	0.0479928	0.48350349625457606	0.0992604	939	239.91666666666706	699.083	32.5	85.5	0.0464895	0.3563737408822502
Pol_ORA1	Loc_ORA1	0.1911941432925111	1.239886136864403	0.1542029849418508	939	238.8333333333337	700.1666666666663	118.16666666666666	144.83333333333331	0.16876934063318266	0.6064200976971378
Pol_ORA1	Xma_ORA1	0.0687599	0.7362098523075145	0.0933971	939	236.3333333333337	702.6666666666663	46.166666666666664	110.83333333333333	0.0657021	0.4689703808180528
Pol_ORA1	Gac_ORA1	0.049925317626831806	0.4386022537466961	0.11382822865216041	939	245.41666666666708	693.5833333333329	33.5	81.5	0.0482999	0.3320882852292015
Pol_ORA1	Oni_ORA1	0.0442606	0.5859681350862749	0.0755342	939	241.0000000000004	697.9999999999995	30	98	0.0429799	0.4066390041493769
Pol_ORA1	CgeORA1	0.0490274	0.42460120463930906	0.11546682318091907	939	243.66666666666708	695.3333333333329	33	79	0.047459252157238764	0.3242134062927491
Can_ORA1	Lin_ORA1	0.7721185662368931	1.9211377921263753	0.40190691651653376	639	161.58333333333337	477.41666666666663	230.16666666666663	111.83333333333331	0.48210857043113975	0.6921093347086124
Can_ORA1	Cau_ORA1	0.0634718	0.5148276682131818	0.12328742658640991	939	243.41666666666706	695.583	42.33333333333333	90.66666666666666	0.0608602	0.3724751797329675
Can_ORA1	Mar_ORA_1	0.0643787	0.5645544583216418	0.1140344418802234	939	242.0000000000004	696.9999999999997	43	96	0.061693	0.3966942148760324
Can_ORA1	Loc_ORA1	0.2345726127494645	1.3130890462633058	0.17864181672750554	939	241.0833333333337	697.9166666666663	140.58333333333331	149.41666666666666	0.2014328358208956	0.6197718631178697
Can_ORA1	Xma_ORA1	0.0898666	0.7125899774986824	0.12611260673802274	939	238.41666666666703	700.583	59.333333333333336	109.66666666666667	0.0846913	0.45997902831177845
Can_ORA1	Gac_ORA1	0.066492	0.388187	0.17128878229655836	939	247.5000000000004	691.4999999999995	44	75	0.0636298	0.30303030303030254
Can_ORA1	Oni_ORA1	0.0752611	0.645019	0.11668060021702589	939	243.08333333333374	695.9166666666663	49.833333333333336	105.16666666666667	0.0716082	0.43263627014055467
Can_ORA1	CgeORA1	0.0734416	0.5391813920521871	0.1362093664678701	939	245.75000000000043	693.2499999999995	48.5	94.5	0.0699603	0.3845371312309251
Lin_ORA1	Cau_ORA1	0.7477960262295885	1.9967677300824795	0.374503	636	160.41666666666674	475.58333333333326	225.08333333333337	111.91666666666669	0.47327842999824793	0.6976623376623374
Lin_ORA1	Mar_ORA_1	0.7345442487444173	3.1509116733206115	0.23312118043928295	636	159.50000000000006	476.49999999999994	223.16666666666669	117.83333333333334	0.4683455753760057	0.7387669801462903
Lin_ORA1	Loc_ORA1	0.7504442372274241	1.9918782964932646	0.3767520528481052	636	158.58333333333337	477.41666666666663	226.41666666666666	110.58333333333333	0.4742537964740793	0.6973200210194428
Lin_ORA1	Xma_ORA1	0.7672242478294222	1.8668782864308429	0.410966	636	156.66666666666669	479.3333333333333	230.25000000000003	107.75	0.480355	0.6877659574468085
Lin_ORA1	Gac_ORA1	0.7276538952578984	2.1243968366228874	0.3425225846290732	627	162.3333333333334	464.6666666666666	216.41666666666663	114.58333333333333	0.46574605451936874	0.7058521560574945
Lin_ORA1	Oni_ORA1	0.7475548072965016	1.8110003658091467	0.4127855639402356	639	160.3333333333334	478.66666666666663	226.50000000000003	109.50000000000001	0.4731894150417828	0.6829521829521827
Lin_ORA1	CgeORA1	0.7296525577233993	1.2942116652160693	0.5637814720218763	636	162.08333333333343	473.9166666666666	221.08333333333334	99.91666666666667	0.4665025496746968	0.6164524421593827
Cau_ORA1	Mar_ORA_1	0.0435065	0.42707154570374906	0.10187164903371601	939	241.0833333333337	697.9166666666663	29.5	78.5	0.042268656716417934	0.32561354994815017
Cau_ORA1	Loc_ORA1	0.17391341378174432	1.593677936817437	0.10912707628308398	939	240.00000000000034	698.9999999999997	108.5	158.5	0.1552217453505008	0.6604166666666658
Cau_ORA1	Xma_ORA1	0.0590477	0.6592377595960066	0.0895696	939	237.50000000000034	701.4999999999997	39.833333333333336	104.16666666666666	0.056783083867902144	0.4385964912280695
Cau_ORA1	Gac_ORA1	0.0546581	0.6059831247621698	0.0901974	939	246.5833333333337	692.4166666666663	36.5	102.5	0.0527139	0.4156809733017905
Cau_ORA1	Oni_ORA1	0.0450986	0.43180992653270905	0.10444081420672131	939	242.16666666666706	696.833	30.5	79.5	0.0437694	0.3282863041982101
Cau_ORA1	CgeORA1	0.0493689	0.5884215563019997	0.0839006	939	244.83333333333374	694.1666666666663	33.16666666666667	99.83333333333333	0.047779111644657896	0.40776038121170793
Mar_ORA_1	Loc_ORA1	0.19666315288478975	1.8059689088840924	0.10889620076920806	939	238.58333333333366	700.4166666666663	121.16666666666666	162.83333333333334	0.172992	0.6825008732099188
Mar_ORA_1	Xma_ORA1	0.0653636	0.6436362583128983	0.10155366622139472	939	236.08333333333368	702.9166666666663	44	102	0.0625963	0.4320508295093534
Mar_ORA_1	Gac_ORA1	0.0602473	0.7238744068956969	0.0832289	939	245.16666666666703	693.833	40.166666666666664	113.83333333333334	0.0578909	0.4643099932019028
Mar_ORA_1	Oni_ORA1	0.0536716	0.5944995321935929	0.0902803	939	240.7500000000004	698.2499999999997	36.166666666666664	98.83333333333334	0.0517962	0.41052267220491456
Mar_ORA_1	CgeORA1	0.0624294	0.7718894022970814	0.0808787	939	243.41666666666708	695.583	41.66666666666667	117.33333333333334	0.0599018	0.4820267031838404
Loc_ORA1	Xma_ORA1	0.18413768984627443	1.7984214545987678	0.1023885081972379	939	234.667	704.333	115	160	0.16327496450544257	0.6818181818181809
Loc_ORA1	Gac_ORA1	0.22393232518801903	0.9785676195424173	0.22883684348019895	939	244.25000000000034	694.7499999999995	134.5	133.5	0.19359481827995695	0.5465711361310125
Loc_ORA1	Oni_ORA1	0.1880773800841794	3.04917	0.0616816	939	239.66666666666703	699.333	116.33333333333333	176.66666666666663	0.16634890371782657	0.7371349095966607
Loc_ORA1	CgeORA1	0.17245870335363064	0.8301747216875077	0.20773783981650445	939	242.3333333333337	696.6666666666663	107.33333333333333	121.66666666666667	0.1540669856459331	0.5020632737276471
Xma_ORA1	Gac_ORA1	0.0841259	0.95539	0.0880541	939	241.5833333333337	697.4166666666663	55.5	130.5	0.0795794	0.5401862711279743
Xma_ORA1	Oni_ORA1	0.0659875	0.8000982829380612	0.0824742	939	237.16666666666703	701.833	44.33333333333333	116.66666666666666	0.0631679	0.49191848208011163
Xma_ORA1	CgeORA1	0.0733144	0.9065204944622149	0.0808745	939	239.8333333333337	699.1666666666663	48.833333333333336	126.16666666666667	0.0698451	0.5260597637248081
Gac_ORA1	Oni_ORA1	0.0671556	0.7583834919588242	0.0885509	939	246.2500000000004	692.7499999999995	44.5	117.5	0.0642367	0.4771573604060906
Gac_ORA1	CgeORA1	0.0603264	0.3719869797734898	0.1621735176761672	939	248.91666666666708	690.0833333333329	40	73	0.057964014007970084	0.2932708403080008
Oni_ORA1	CgeORA1	0.0630529	0.7621595676757797	0.0827292	939	244.50000000000043	694.4999999999995	42	117	0.0604752	0.47852760736196237
Pol_ORA2	Sch_ORA2	0.0784255	0.4644926562350199	0.16884110720090362	963	251.25000000000037	711.7499999999997	53	87	0.0744643	0.3462686567164174
Pol_ORA2	Dre_ORA2	0.3320090283364492	1.30327	0.2547509232252477	909	252.00000000000028	656.9999999999998	176.25	155.75	0.2682648401826485	0.6180555555555548
Pol_ORA2	Ssa_ORA2	0.15385930946965376	0.7342238363877528	0.2095536835559759	954	253.08333333333374	700.9166666666663	97.5	118.5	0.1391035548686245	0.4682252222588073
Pol_ORA2	Sch_ORA2	0.0784255	0.4644926562350199	0.16884110720090362	963	251.25000000000037	711.7499999999997	53	87	0.0744643	0.3462686567164174
Pol_ORA2	Gaa_ora2	0.14478414011769786	0.650178	0.22268401050969672	948	248.0000000000004	699.9999999999995	92.16666666666667	107.83333333333333	0.13166666666666677	0.43481182795698853
Pol_ORA2	Tru_ora2	0.14588706583843924	1.124000091963099	0.12979275258211342	927	238.0833333333336	688.9166666666664	91.33333333333333	138.66666666666666	0.13257529938308943	0.5824291214560721
Pol_ORA2	Tni_ora2	0.16824681593123364	0.9385511234227821	0.17926228175792694	948	244.66666666666706	703.3333333333329	105.99999999999999	131	0.1507109004739337	0.5354223433242499
Pol_ORA2	CgeORA2	0.0959725	0.516732	0.18572953324637026	936	245.91666666666703	690.083	62.166666666666664	91.83333333333333	0.0900857	0.3734327346662143
Pol_ORA2	Can_ORA2	0.12419437355648955	0.6554912641375976	0.18946762581174423	945	247.50000000000034	697.4999999999997	79.83333333333334	108.16666666666666	0.11445639187574679	0.4370370370370364
Pol_ORA2	Cau_ORA2	0.10754173992116611	0.6582161930362492	0.1633836132549288	960	248.00000000000037	711.9999999999995	71.33333333333334	108.66666666666667	0.10018726591760307	0.4381720430107521
Pol_ORA2	Ame_ORA2	0.30886787651238257	1.5507238112179609	0.1991765872672022	909	238.50000000000034	670.4999999999997	169.75	156.25	0.2531692766592097	0.6551362683438146
Pol_ORA2	Loc_ORA2	0.326173	1.3486087292676538	0.24185893771924974	957	248.7500000000004	708.2499999999997	187.33333333333334	155.66666666666666	0.2645017060830687	0.6257956448911213
Pol_ORA2	Xma_ORA2	0.2267037707711308	1.1343132965193654	0.19985992535463543	963	250.8333333333337	712.1666666666663	139.33333333333334	146.66666666666666	0.19564708635619016	0.584718
Pol_ORA2	Gmo_ORA2	0.19117592452514415	1.2656692848808158	0.15104729711691361	957	258.7500000000003	698.2499999999998	117.83333333333334	158.16666666666669	0.1687552213868004	0.6112721417069237
Pol_ORA2	Lin_ORA2	0.2304082743063371	1.0095291461883886	0.22823340482667007	642	158.91666666666674	483.08333333333326	95.83333333333334	88.16666666666666	0.19837847162325345	0.5547981122181433
Pol_ORA2	Ola_ora2	0.2262167699933898	0.9328863445685147	0.24249124377313208	930	240.41666666666703	689.583	134.66666666666666	128.33333333333331	0.19528700906344418	0.5337954939341413
Pol_ORA2	Oni_ora2	0.1432545285646079	0.7897290255282541	0.18139706650491183	963	249.8333333333337	713.1666666666663	93	122	0.13040430007010992	0.48832555036691055
Sch_ORA2	Dre_ORA2	0.31721281683688796	1.4260615366541558	0.22243978165285685	909	252.75000000000023	656.2499999999998	169.74999999999997	161.25	0.2586666666666667	0.6379821958456967
Sch_ORA2	Ssa_ORA2	0.13012005788611775	0.7219903951153834	0.180224	954	252.91666666666703	701.083	83.75	117.25	0.11945798169499589	0.4635914332784178
Sch_ORA2	Sch_ORA2	0	0	NaN	966	251.50000000000034	714.4999999999997	0	0	0	0
Sch_ORA2	Gaa_ora2	0.12073891028914491	0.5101183666815057	0.23668802806413888	948	248.58333333333366	699.4166666666663	78	91.99999999999999	0.11152150601691892	0.370097
Sch_ORA2	Tru_ora2	0.13393404086536287	0.8960984214741683	0.14946353844149002	927	238.0833333333336	688.9166666666664	84.5	124.5	0.12265634450223786	0.5229261463073148
Sch_ORA2	Tni_ora2	0.1480195756188714	0.642321	0.23044479441513377	948	244.50000000000034	703.4999999999997	94.5	105.5	0.13432835820895528	0.43149284253578674
Sch_ORA2	CgeORA2	0.061351	0.5054142501132514	0.12138753748473215	936	245.66666666666703	690.333	40.666666666666664	90.33333333333333	0.0589087	0.36770691994572535
Sch_ORA2	Can_ORA2	0.10199457302242479	0.629441	0.16203987671900966	945	247.66666666666697	697.333	66.5	105.49999999999999	0.0953633	0.42597577388963603
Sch_ORA2	Cau_ORA2	0.0783771	0.5043856267983929	0.15539119793660805	960	247.83333333333366	712.1666666666663	53	91	0.0744208	0.36718224613315353
Sch_ORA2	Ame_ORA2	0.3192014334149684	1.4174052875739287	0.22520124357749696	909	238.08333333333363	670.9166666666663	174.41666666666666	151.58333333333334	0.2599677058750467	0.6366818340917039
Sch_ORA2	Loc_ORA2	0.35010767904238854	1.28666	0.2721061802356371	957	248.33333333333368	708.6666666666663	198.25	152.74999999999997	0.2797507055503294	0.6151006711409386
Sch_ORA2	Xma_ORA2	0.21275623996332899	0.9374537569061803	0.22695118388076552	963	250.417	712.583	132	134	0.18524149222313188	0.5351081530782023
Sch_ORA2	Gmo_ORA2	0.17613057106207722	1.2083669560641768	0.1457591753714944	957	258.9166666666669	698.083	109.58333333333334	155.41666666666666	0.15697743822370785	0.6002574831026708
Sch_ORA2	Lin_ORA2	0.19907458329342653	0.9878021638434296	0.2015328479529233	642	159.6666666666667	482.33333333333326	84.33333333333334	87.66666666666664	0.17484450587422257	0.5490605427974945
Sch_ORA2	Ola_ora2	0.19975011304846618	0.8115622400376721	0.24613036831185484	930	240.0000000000003	689.9999999999997	121.00000000000001	118.99999999999999	0.17536231884057982	0.4958333333333326
Sch_ORA2	Oni_ora2	0.11957152390678746	0.4847429079635477	0.24667	963	249.75000000000034	713.2499999999997	78.83333333333334	89.16666666666666	0.11052693071620523	0.35702369035702314
Dre_ORA2	Ssa_ORA2	0.30256899883218324	0.9857225618483869	0.3069514795976853	909	256.0000000000003	652.9999999999998	162.58333333333334	140.41666666666666	0.24897907095456875	0.5485026041666661
Dre_ORA2	Sch_ORA2	0.31721281683688796	1.4260615366541558	0.22243978165285685	909	252.75000000000023	656.2499999999998	169.74999999999997	161.25	0.2586666666666667	0.6379821958456967
Dre_ORA2	Gaa_ora2	0.37129157291091697	1.3145180545936581	0.28245452514966796	909	253.0833333333336	655.9166666666664	192.08333333333334	156.91666666666666	0.29284716046245723	0.6200197563384913
Dre_ORA2	Tru_ora2	0.3569789883197484	2.383540372760942	0.1497683833675729	909	248.00000000000023	660.9999999999998	187.75	178.25	0.2840393343419063	0.7187499999999993
Dre_ORA2	Tni_ora2	0.40458586903362026	1.7850105012490096	0.22665741672137107	909	249.41666666666697	659.583	206.25000000000003	169.74999999999997	0.31269740998104884	0.680588
Dre_ORA2	CgeORA2	0.3088340274487626	1.096092125572659	0.28175918815894296	909	253.5833333333336	655.4166666666664	165.91666666666666	146.08333333333334	0.25314685314685326	0.5760762405520862
Dre_ORA2	Can_ORA2	0.36236317620732783	1.1255885030394706	0.32193219389574823	906	252.6666666666669	653.333	187.74999999999997	147.25	0.2873724489795919	0.5827836411609493
Dre_ORA2	Cau_ORA2	0.30557011774185017	1.3531302398619856	0.2258246166850999	909	249.9166666666669	659.083	165.41666666666666	156.58333333333331	0.2509798963206475	0.6265421807269083
Dre_ORA2	Ame_ORA2	0.3519480883541252	0.9777153093060488	0.3599699063768642	894	248.16666666666694	645.833	181.41666666666666	135.58333333333331	0.2809032258064517	0.5463398253861645
Dre_ORA2	Loc_ORA2	0.37011685755913537	1.1025320236295677	0.3356971494947601	909	250.3333333333336	658.6666666666664	192.41666666666663	144.58333333333331	0.2921305668016195	0.5775632490013308
Dre_ORA2	Xma_ORA2	0.36864945010172323	1.7627852978931364	0.20912895662468334	909	251.1666666666669	657.833	191.58333333333331	170.41666666666669	0.2912338484925261	0.6785003317850027
Dre_ORA2	Gmo_ORA2	0.28252458931383695	0.8580111174481898	0.3292784715355357	903	259.0833333333336	643.9166666666664	151.58333333333334	132.41666666666666	0.23540830852853642	0.5110968156963648
Dre_ORA2	Lin_ORA2	0.43493009368159324	1.7534935755538896	0.24803632003282847	642	170.0833333333334	471.9166666666666	155.74999999999997	115.25	0.3300370828182942	0.6776090151886328
Dre_ORA2	Ola_ora2	0.4036472227513323	2.0734334988702643	0.1946757506190888	903	248.6666666666669	654.333	204.25	174.75	0.31214977075904243	0.7027479892761387
Dre_ORA2	Oni_ora2	0.32919136493914447	2.107320706312697	0.1562132256153597	894	248.1666666666669	645.833	172.08333333333334	174.91666666666666	0.26645161290322594	0.7048354600402947
Ssa_ORA2	Sch_ORA2	0.13012005788611775	0.7219903951153834	0.180224	954	252.91666666666703	701.083	83.75	117.25	0.11945798169499589	0.4635914332784178
Ssa_ORA2	Gaa_ora2	0.19038865762755167	0.7977089673960527	0.23866932102949023	948	252.66666666666703	695.333	116.91666666666666	124.08333333333334	0.16814477468839892	0.4910949868073872
Ssa_ORA2	Tru_ora2	0.20423539917860462	1.4046273610680473	0.14540183741210094	927	241.8333333333336	685.1666666666664	122.5	153.5	0.17878861590853815	0.6347346657477595
Ssa_ORA2	Tni_ora2	0.2154137916061452	1.1421055349264821	0.1886111090600848	948	249.2500000000004	698.7499999999995	130.83333333333334	146.16666666666669	0.18723911747167574	0.5864259445001663
Ssa_ORA2	CgeORA2	0.0950961	0.6657897961270283	0.14283203115913623	927	247.75000000000034	679.2499999999997	60.666666666666664	109.33333333333334	0.0893142	0.44130507904473537
Ssa_ORA2	Can_ORA2	0.17730761899720615	0.8185244101105047	0.21661860881249562	945	252.08333333333366	692.9166666666663	109.41666666666667	125.58333333333333	0.15790739627179806	0.4981818181818175
Ssa_ORA2	Cau_ORA2	0.12894507849419684	0.9890133045237017	0.1303774963434849	954	250.5833333333337	703.4166666666663	83.33333333333334	137.66666666666666	0.11846937566639032	0.5493847688726297
Ssa_ORA2	Ame_ORA2	0.29190649055305506	1.3140822822179306	0.22213714810945498	900	239.00000000000034	660.9999999999997	159.83333333333334	148.16666666666666	0.2418053454362079	0.6199442119944203
Ssa_ORA2	Loc_ORA2	0.32109021367977475	0.9596625268586714	0.3345865913206189	954	252.7500000000004	701.2499999999995	183.16666666666666	136.83333333333331	0.26120023767082606	0.5413781734256502
Ssa_ORA2	Xma_ORA2	0.24624936878457576	1.2120453398959405	0.20316844649204077	954	252.50000000000037	701.4999999999995	147.25	151.75	0.20990734141126172	0.6009900990099001
Ssa_ORA2	Gmo_ORA2	0.19322137156721922	0.8738130913408768	0.2211243725711624	954	261.75000000000034	692.2499999999998	117.91666666666666	135.08333333333331	0.17033826892981827	0.5160776822667933
Ssa_ORA2	Lin_ORA2	0.22455046121140804	0.9796001242637835	0.22922665651984117	642	162.75000000000009	479.2499999999999	93.00000000000001	89	0.19405320813771526	0.5468509984639014
Ssa_ORA2	Ola_ora2	0.22878008401196426	1.2753319244332841	0.1793886592414964	921	241.417	679.583	133.99999999999997	148.00000000000003	0.19717964438994487	0.6130479806696575
Ssa_ORA2	Oni_ora2	0.18135158405285368	1.0296822227299374	0.17612383709223087	954	251.50000000000037	702.4999999999995	113.16666666666667	140.83333333333331	0.16109134045077117	0.5599734923790581
Sch_ORA2	Gaa_ora2	0.12073891028914491	0.5101183666815057	0.23668802806413888	948	248.58333333333366	699.4166666666663	78	91.99999999999999	0.11152150601691892	0.370097
Sch_ORA2	Tru_ora2	0.13393404086536287	0.8960984214741683	0.14946353844149002	927	238.0833333333336	688.9166666666664	84.5	124.5	0.12265634450223786	0.5229261463073148
Sch_ORA2	Tni_ora2	0.1480195756188714	0.642321	0.23044479441513377	948	244.50000000000034	703.4999999999997	94.5	105.5	0.13432835820895528	0.43149284253578674
Sch_ORA2	CgeORA2	0.061351	0.5054142501132514	0.12138753748473215	936	245.66666666666703	690.333	40.666666666666664	90.33333333333333	0.0589087	0.36770691994572535
Sch_ORA2	Can_ORA2	0.10199457302242479	0.629441	0.16203987671900966	945	247.66666666666697	697.333	66.5	105.49999999999999	0.0953633	0.42597577388963603
Sch_ORA2	Cau_ORA2	0.0783771	0.5043856267983929	0.15539119793660805	960	247.83333333333366	712.1666666666663	53	91	0.0744208	0.36718224613315353
Sch_ORA2	Ame_ORA2	0.3192014334149684	1.4174052875739287	0.22520124357749696	909	238.08333333333363	670.9166666666663	174.41666666666666	151.58333333333334	0.2599677058750467	0.6366818340917039
Sch_ORA2	Loc_ORA2	0.35010767904238854	1.28666	0.2721061802356371	957	248.33333333333368	708.6666666666663	198.25	152.74999999999997	0.2797507055503294	0.6151006711409386
Sch_ORA2	Xma_ORA2	0.21275623996332899	0.9374537569061803	0.22695118388076552	963	250.417	712.583	132	134	0.18524149222313188	0.5351081530782023
Sch_ORA2	Gmo_ORA2	0.17613057106207722	1.2083669560641768	0.1457591753714944	957	258.9166666666669	698.083	109.58333333333334	155.41666666666666	0.15697743822370785	0.6002574831026708
Sch_ORA2	Lin_ORA2	0.19907458329342653	0.9878021638434296	0.2015328479529233	642	159.6666666666667	482.33333333333326	84.33333333333334	87.66666666666664	0.17484450587422257	0.5490605427974945
Sch_ORA2	Ola_ora2	0.19975011304846618	0.8115622400376721	0.24613036831185484	930	240.0000000000003	689.9999999999997	121.00000000000001	118.99999999999999	0.17536231884057982	0.4958333333333326
Sch_ORA2	Oni_ora2	0.11957152390678746	0.4847429079635477	0.24667	963	249.75000000000034	713.2499999999997	78.83333333333334	89.16666666666666	0.11052693071620523	0.35702369035702314
Gaa_ora2	Tru_ora2	0.17654985054961225	1.2238070908286238	0.14426281059547763	918	236.75000000000028	681.2499999999998	107.16666666666667	142.83333333333331	0.15730886850152911	0.6033086941217873
Gaa_ora2	Tni_ora2	0.20325513409285653	1.0344024976688815	0.19649520815244564	948	245.91666666666703	702.083	125	137.99999999999997	0.1780415430267063	0.561166
Gaa_ora2	CgeORA2	0.12958339884172523	0.6366166010601035	0.20355014089475676	921	243.16666666666703	677.833	80.66666666666667	104.33333333333333	0.11900663880009842	0.4290610006854003
Gaa_ora2	Can_ORA2	0.11408318524487769	0.27516148163949455	0.41460448811779865	945	248.91666666666697	696.083	73.66666666666667	57.33333333333333	0.10583024063210827	0.23033143622363544
Gaa_ora2	Cau_ORA2	0.1529126038961587	0.8004101877963277	0.19104280058847634	948	245.58333333333368	702.4166666666663	97.16666666666667	120.83333333333333	0.13833194922292094	0.4920257889379022
Gaa_ora2	Ame_ORA2	0.34288337929406726	1.0471126254853975	0.3274560643704596	894	235.08333333333366	658.9166666666663	181.33333333333334	132.66666666666666	0.2751991905906161	0.5643388869195313
Gaa_ora2	Loc_ORA2	0.3715741742070568	1.0016890811010128	0.3709476136034534	948	247.25000000000034	700.7499999999997	205.33333333333331	136.66666666666669	0.2930193839933406	0.5527468823727664
Gaa_ora2	Xma_ORA2	0.25164074102685663	1.2223850880489766	0.20586	948	247.50000000000034	700.4999999999997	149.75	149.25	0.2137758743754462	0.6030303030303023
Gaa_ora2	Gmo_ORA2	0.24164398349606697	0.755561	0.3198206354217263	948	256.5833333333337	691.4166666666663	142.83333333333337	122.16666666666666	0.20658069181631933	0.47612861318609867
Gaa_ora2	Lin_ORA2	0.26005930773354197	1.0895198980723453	0.23869165509841267	642	160.41666666666674	481.58333333333326	105.83333333333334	92.16666666666666	0.21976120436061608	0.5745454545454542
Gaa_ora2	Ola_ora2	0.23513791336958373	1.3346811076587604	0.17617535156547803	915	237.91666666666697	677.083	136.66666666666669	148.33333333333331	0.20184615384615395	0.6234676007005245
Gaa_ora2	Oni_ora2	0.16104373563646057	0.8885265686580274	0.18124808116845684	948	246.50000000000034	701.4999999999997	101.66666666666667	128.33333333333331	0.14492753623188415	0.5206220419202156
Tru_ora2	Tni_ora2	0.0913732	0.6043552147537042	0.15119116894968224	972	247.41666666666703	724.583	62.33333333333333	102.66666666666667	0.0860265	0.4149545301448293
Tru_ora2	CgeORA2	0.15357513608290713	1.1593097985354026	0.13247117921104787	927	239.91666666666694	687.083	95.41666666666667	141.58333333333334	0.13887204366282602	0.5901354637026739
Tru_ora2	Can_ORA2	0.17841960612508453	1.4625927288262828	0.1219885772769188	918	237.83333333333354	680.1666666666664	107.99999999999999	153	0.15878461161480034	0.6433076384022419
Tru_ora2	Cau_ORA2	0.15982330219994043	1.004758459504108	0.1590663912188609	927	235.75000000000026	691.2499999999998	99.5	130.5	0.14394213381555157	0.553552
Tru_ora2	Ame_ORA2	0.3496140803396378	4.173390305491839	0.0837722	900	232.00000000000023	667.9999999999998	186.66666666666666	173.33333333333334	0.2794411177644711	0.7471264367816085
Tru_ora2	Loc_ORA2	0.38859207317188893	1.8586808458712043	0.209069	927	236.75000000000028	690.2499999999998	209.33333333333334	162.66666666666663	0.30327176143909224	0.687082
Tru_ora2	Xma_ORA2	0.25598966689165337	1.3949634143264666	0.18350995034178258	927	237.6666666666669	689.333	149.5	150.5	0.2168762088974856	0.63324
Tru_ora2	Gmo_ORA2	0.24506068571080247	2.4114553799131118	0.10162356216586199	924	246.33333333333354	677.6666666666665	141.66666666666669	177.33333333333331	0.20905066404328587	0.7198917456021644
Tru_ora2	Lin_ORA2	0.2769221743156417	2.0827539752949478	0.13295961865895636	642	157.58333333333337	484.41666666666663	112.16666666666669	110.83333333333331	0.23154997419576817	0.7033315705975671
Tru_ora2	Ola_ora2	0.264679	1.4065450943141036	0.18817690319145572	966	244.08333333333366	721.9166666666663	161	155	0.22301743045134492	0.6350290201433928
Tru_ora2	Oni_ora2	0.1929525934165555	1.0950857050163656	0.17619862311477427	927	237.33333333333357	689.6666666666664	117.33333333333334	136.66666666666666	0.17013049782503634	0.5758426966292128
Tni_ora2	CgeORA2	0.15766307815901298	0.9702868619691796	0.16249120166281406	921	238.8333333333337	682.1666666666663	97	130	0.14219398973857814	0.5443126308443815
Tni_ora2	Can_ORA2	0.18050864418464538	1.193640224875265	0.15122533609614947	945	245.83333333333366	699.1666666666663	112.16666666666667	146.83333333333334	0.1604290822407629	0.5972881355932196
Tni_ora2	Cau_ORA2	0.15615194749041644	0.8807720818710192	0.17728984683381852	948	242.16666666666703	705.833	99.5	125.50000000000001	0.14096812278630466	0.518238
Tni_ora2	Ame_ORA2	0.3694345256403174	1.7521320280725505	0.21084856604483018	894	231.2500000000003	662.7499999999997	193.33333333333334	156.66666666666666	0.2917138186847732	0.6774774774774766
Tni_ora2	Loc_ORA2	0.40356266401063945	1.6686810045634664	0.24184530351036929	948	244.16666666666703	703.833	219.66666666666669	163.3333333333333	0.3121004025574238	0.6689419795221831
Tni_ora2	Xma_ORA2	0.2745312739782618	1.4347825057312134	0.1913399925644838	948	244.41666666666703	703.583	161.75000000000003	156.24999999999997	0.22989458723202666	0.6392771905898387
Tni_ora2	Gmo_ORA2	0.2617700423253569	1.9832507900370637	0.13199038852795053	948	253.33333333333366	694.6666666666663	153.50000000000003	176.5	0.22096928982725544	0.6967105263157886
Tni_ora2	Lin_ORA2	0.27177443671973434	1.5266172406129876	0.1780239535422827	642	159.50000000000006	482.49999999999994	110.00000000000001	104	0.22797927461139902	0.6520376175548587
Tni_ora2	Ola_ora2	0.2859245960402975	1.0607305480106692	0.26955440905942646	948	241.33333333333374	706.6666666666663	168.00000000000003	137	0.23773584905660394	0.5676795580110487
Tni_ora2	Oni_ora2	0.19768698330724926	0.9581848952399303	0.20631402591432865	948	243.08333333333368	704.9166666666663	122.49999999999999	131.5	0.17377940654923757	0.5409667466575241
CgeORA2	Can_ORA2	0.11718494311562455	0.5405854453901812	0.21677413647539728	918	243.58333333333363	674.4166666666663	73.16666666666667	93.83333333333333	0.10848881749660207	0.3852206637016759
CgeORA2	Cau_ORA2	0.0786179	0.6991436371867761	0.11244887899824506	933	243.00000000000034	689.9999999999997	51.5	110.5	0.0746377	0.4547325102880652
CgeORA2	Ame_ORA2	0.32133	0.9213902992547531	0.3487448439712606	909	239.417	669.583	174.99999999999997	126.99999999999999	0.2613565650280026	0.5304559693699957
CgeORA2	Loc_ORA2	0.32473895428730876	1.063831861871522	0.3052540217361221	930	242.3333333333337	687.6666666666663	181.25	137.75	0.26357246728065936	0.5684319119669867
CgeORA2	Xma_ORA2	0.20677749610680796	0.9508268237781372	0.2174712481134806	936	245.25000000000034	690.7499999999997	124.83333333333333	132.16666666666669	0.18072143805042837	0.5389058783554189
CgeORA2	Gmo_ORA2	0.15698356771286334	0.7944583147798676	0.1975982437245447	930	253.41666666666697	676.583	95.83333333333333	124.16666666666667	0.14164305949008504	0.4899704044722125
CgeORA2	Lin_ORA2	0.16302989613965505	0.7149892970061837	0.2280172539956847	642	162.00000000000006	479.99999999999994	70.33333333333333	74.66666666666666	0.14652777777777778	0.4609053497942385
CgeORA2	Ola_ora2	0.19609586634741522	1.3034873043354331	0.15043941409724146	930	241.33333333333368	688.6666666666663	118.83333333333333	149.16666666666669	0.17255566311713466	0.6180939226519329
CgeORA2	Oni_ora2	0.123237	0.913157	0.13495704721497118	936	245.25000000000034	690.7499999999997	78.5	129.5	0.11364458921462184	0.5280326197757383
Can_ORA2	Cau_ORA2	0.1314005326383036	0.8877369985155138	0.148017	945	245.33333333333363	699.6666666666664	84.33333333333334	127.66666666666666	0.12053358742258224	0.52038
Can_ORA2	Ame_ORA2	0.3318402581081288	0.9438457422075017	0.35158314888618175	891	234.66666666666694	656.333	176	125.99999999999999	0.2681564245810057	0.5369318181818175
Can_ORA2	Loc_ORA2	0.3556387484635771	0.8580795039775198	0.4144589712434085	945	247.33333333333363	697.6666666666664	197.58333333333331	126.41666666666666	0.28320592451027243	0.5111185983827486
Can_ORA2	Xma_ORA2	0.25886750887279814	1.1851572458394162	0.21842460971451005	945	247.25000000000028	697.7499999999998	152.75	147.25	0.21891795055535657	0.5955510616784624
Can_ORA2	Gmo_ORA2	0.2210235976198186	0.6474893819908101	0.341355	945	256.33333333333366	688.6666666666664	131.83333333333334	111.16666666666667	0.1914327202323331	0.4336801040312088
Can_ORA2	Lin_ORA2	0.2698677703946343	1.02474	0.2633525651720852	642	161.08333333333337	480.91666666666663	109.00000000000001	89.99999999999999	0.22665049384855315	0.5587170201758922
Can_ORA2	Ola_ora2	0.2338317009282717	1.4435187306164687	0.16198729948478854	912	238.3333333333336	673.6666666666664	135.33333333333331	152.66666666666669	0.20089064819396343	0.6405594405594399
Can_ORA2	Oni_ora2	0.1601252062818042	1.035418413841827	0.15464782559513696	945	246.25000000000028	698.7499999999998	100.75	138.25	0.14418604651162795	0.5614213197969536
Cau_ORA2	Ame_ORA2	0.3128533388951434	1.6426086763111107	0.19046127261286233	906	234.58333333333363	671.4166666666663	171.74999999999997	156.25000000000003	0.2558024078441108	0.666075
Cau_ORA2	Loc_ORA2	0.33461273079945775	1.5127011399573618	0.22120214096545826	957	246.33333333333368	710.6666666666663	191.83333333333334	160.16666666666666	0.26993433395872435	0.6502029769959395
Cau_ORA2	Xma_ORA2	0.19369365133358313	0.8553855170651492	0.2264401810287264	960	247.75000000000034	712.2499999999997	121.58333333333333	126.41666666666667	0.1707031707031708	0.5102589976454752
Cau_ORA2	Gmo_ORA2	0.18566253982200115	1.3820970428685169	0.13433393898062468	957	256.2500000000003	700.7499999999998	115.25000000000001	161.75	0.16446664288262583	0.6312195121951213
Cau_ORA2	Lin_ORA2	0.23393124447011188	1.0916919763372337	0.21428319483942818	642	157.66666666666669	484.33333333333326	97.33333333333334	90.66666666666664	0.20096352374397802	0.5750528541226213
Cau_ORA2	Ola_ora2	0.18132721436734905	0.7919295559704568	0.22896886850642248	927	236.83333333333366	690.1666666666663	111.16666666666667	115.83333333333333	0.16107220478145384	0.4890921885995771
Cau_ORA2	Oni_ora2	0.11732288697384173	0.5125407917349641	0.22890448695156662	960	246.417	713.583	77.5	91.5	0.1086067966834054	0.37132228610077733
Ame_ORA2	Loc_ORA2	0.3416678476382542	1.0642954265120212	0.32102726285124655	903	235.2500000000003	667.7499999999997	183.24999999999997	133.75	0.27442905278921764	0.5685441020191279
Ame_ORA2	Xma_ORA2	0.38299347383895244	2.045036621491168	0.18727951852504587	897	234.33333333333357	662.6666666666664	198.74999999999997	164.25000000000003	0.29992454728370227	0.700925
Ame_ORA2	Gmo_ORA2	0.32694911057845377	0.6711390897495219	0.48715551749559927	903	244.83333333333366	658.1666666666663	174.41666666666666	108.58333333333334	0.2650037984299824	0.44349897889720846
Ame_ORA2	Lin_ORA2	0.3819960751194941	1.452437742435912	0.2630034072777818	642	160.08333333333337	481.91666666666663	144.24999999999997	102.74999999999999	0.2993256095452187	0.641853
Ame_ORA2	Ola_ora2	0.3734386271687869	2.486394231717939	0.15019284649432474	909	234.7500000000003	674.2499999999997	198.33333333333331	169.66666666666669	0.29415399826968247	0.7227547035853736
Ame_ORA2	Oni_ora2	0.33720083048884275	2.38354	0.14147057643426908	909	237.3333333333336	671.6666666666663	182.41666666666663	170.58333333333334	0.27158808933002493	0.7187499999999992
Loc_ORA2	Xma_ORA2	0.4012676638175092	2.1610118552223767	0.1856850821284445	957	248.25000000000034	708.7499999999997	220.24999999999997	175.75	0.3107583774250442	0.7079556898288006
Loc_ORA2	Gmo_ORA2	0.33488103394496316	0.7602592415410467	0.44048268754505204	957	257.5833333333336	699.4166666666664	188.91666666666666	123.08333333333331	0.2701060407482427	0.4778388870915556
Loc_ORA2	Lin_ORA2	0.46299926944598013	1.2654290703480076	0.3658832251409002	642	158.83333333333337	483.16666666666663	166.91666666666663	97.08333333333331	0.3454639530872714	0.6112277019937038
Loc_ORA2	Ola_ora2	0.40398494509090876	2.1893941473237275	0.18451905774240424	915	234.66666666666697	680.333	212.5	166.50000000000003	0.31234688878000993	0.7095170454545446
Loc_ORA2	Oni_ora2	0.34383514166294404	2.550140077617141	0.13482990392599323	957	247.25000000000034	709.7499999999997	195.74999999999997	179.24999999999997	0.27580133849947175	0.7249747219413538
Xma_ORA2	Gmo_ORA2	0.3033835234446412	1.6635643719704467	0.18236957256141023	957	258.3333333333336	698.6666666666664	174.33333333333334	172.66666666666669	0.2495229007633589	0.668387
Xma_ORA2	Lin_ORA2	0.33994905566250166	1.3030612396448789	0.26088494179686245	642	158.16666666666669	483.8333333333333	132.25	97.75	0.27333792628315534	0.6180189673340357
Xma_ORA2	Ola_ora2	0.1974581533279911	1.2848131092303605	0.15368628472842571	930	239.2500000000003	690.7499999999997	119.91666666666667	147.08333333333334	0.1736035709977079	0.6147683733890623
Xma_ORA2	Oni_ora2	0.21611193976917503	1.138152412612705	0.18987961311181129	963	249.33333333333366	713.6666666666663	134	145.99999999999997	0.1877627276973378	0.5855614973262023
Gmo_ORA2	Lin_ORA2	0.29750294199317023	1.4832076086639323	0.20058078198584736	642	165.5833333333334	476.4166666666666	117.00000000000001	107	0.24558334790974296	0.6462003019627577
Gmo_ORA2	Ola_ora2	0.30271498174331274	2.272347452008772	0.13321685531660682	924	247.1666666666669	676.833	168.58333333333334	176.41666666666669	0.249077	0.7137559002022921
Gmo_ORA2	Oni_ora2	0.2271606820449608	1.905747087329274	0.11919770653476648	954	256.66666666666697	697.333	136.66666666666669	177.33333333333337	0.1959847036328873	0.6909090909090903
Lin_ORA2	Ola_ora2	0.3094065256245391	1.7177362503016704	0.18012458290392416	642	157.50000000000006	484.49999999999994	122.83333333333334	106.16666666666666	0.2535259717922257	0.6740740740740738
Lin_ORA2	Oni_ora2	0.2772898449418779	1.2294443089319063	0.22554079345226838	642	158.83333333333337	483.16666666666663	112.00000000000001	95.99999999999999	0.23180407036909284	0.6044071353620144
Ola_ora2	Oni_ora2	0.19448149267615278	0.8900018580444669	0.21851807489871103	930	239.25000000000028	690.7499999999997	118.33333333333333	124.66666666666666	0.171311	0.5210727969348652
Loc_ORA3	Ola_ora3a	0.3573646362635273	1.4208526783879105	0.25151420812254144	738	198.91666666666677	539.0833333333333	153.24999999999997	126.74999999999999	0.2842788684495285	0.6372015081692497
Loc_ORA3	Ola_ora3b	0.4098544062108894	1.5512725923800075	0.26420527779845504	969	259.3333333333335	709.6666666666665	224.08333333333334	169.91666666666666	0.31575857209957736	0.6552056555269918
Loc_ORA3	Gaa_ora3	0.364877	1.3068386322278651	0.2792057514243547	966	260.5000000000002	705.4999999999998	203.83333333333334	161.16666666666666	0.28892038743208137	0.6186820217530384
Loc_ORA3	Tru_ora3	0.3738954274709614	1.3003017218337547	0.2875451298669928	975	256.6666666666669	718.333	211.50000000000003	158.5	0.2944315545243621	0.6175324675324669
Loc_ORA3	Tni_ora3	0.37146872209524767	1.3356333248206278	0.278122	975	258.1666666666669	716.833	210	161	0.29295512671471763	0.623628
Loc_ORA3	Ssa_ora3a	0.37387805721542794	0.8912867160726127	0.4194812404058856	975	264.0000000000002	710.9999999999998	209.33333333333331	137.66666666666666	0.29442100328176285	0.521465
Loc_ORA3	Ssa_ora3b	0.3610763286149904	1.0650626980603943	0.3390188476908949	945	255.8333333333336	689.1666666666664	197.50000000000003	145.5	0.2865779927448611	0.5687296416938105
Loc_ORA3	Dre_ora3a	0.40494021624543797	1.1820813937388648	0.34256542602758694	981	259.0000000000002	721.9999999999998	225.9166666666666	154.08333333333331	0.3129039704524469	0.5949163449163444
Loc_ORA3	Dre_ora3b	0.3962577110349248	1.3646901060092895	0.2903646104636062	1005	270.25000000000017	734.7499999999999	226.16666666666666	169.83333333333334	0.3078144493591925	0.6284304656182543
Loc_ORA3	Pol_ORA3	0.8839101460093589	1.7161472666564503	0.5150549508093619	876	233.83333333333357	642.1666666666665	333.4166666666666	157.5833333333333	0.5192058136516999	0.673913
Loc_ORA3	Cro_ORA3	0.38497010848980495	1.0417170456410614	0.36955343113628186	975	261.2500000000002	713.7499999999998	214.91666666666666	147.08333333333334	0.30110916520723885	0.5629984051036678
Loc_ORA3	Mar_ORA3	0.402274	1.466445205640015	0.2743190426933188	927	244.75000000000023	682.2499999999998	212.41666666666663	157.58333333333331	0.31134725784780753	0.6438542730677556
Loc_ORA3	CgeORA3	0.36428920893862093	1.204535789661221	0.3024312038425013	969	261.7500000000002	707.2499999999998	204.08333333333331	156.91666666666666	0.2885589725462473	0.599491
Loc_ORA3	Can_ORA3	0.3835545051263229	1.324565335630442	0.28957009126602706	786	211.50000000000017	574.4999999999998	172.49999999999997	131.49999999999997	0.3002610966057442	0.6217494089834509
Loc_ORA3	Lin_ORA3	0.36181435063985334	1.0646400065611554	0.3398466602889865	972	259.2500000000002	712.7499999999998	204.58333333333331	147.41666666666663	0.28703378931369117	0.5686274509803915
Loc_ORA3	Gac_ORA3	0.364877	1.3068386322278651	0.2792057514243547	966	260.5000000000002	705.4999999999998	203.83333333333334	161.16666666666666	0.28892038743208137	0.6186820217530384
Loc_ORA3	Xma_ORA3	0.3619295827400736	1.4348645764953947	0.25223954139565813	942	248.5833333333336	693.4166666666665	199.08333333333334	158.91666666666666	0.2871049152746065	0.6392893060677164
Loc_ORA3	Gmo_ORA3	0.38292200509656227	1.0704730010531625	0.35771290328652144	960	255.83333333333363	704.1666666666663	211.16666666666666	145.83333333333331	0.2998816568047339	0.5700325732899015
Loc_ORA3	Oni_ORA3	0.3570441949378263	1.4301701225346437	0.2496515549528112	936	251.3333333333335	684.6666666666665	194.5	160.50000000000003	0.28407984420642657	0.6385941644562331
Loc_ORA3	Sch_ORA3	0.37123778122524964	1.4634087642455151	0.2536801680401631	948	252.1666666666669	695.833	203.74999999999997	162.25	0.2928143712574851	0.6434236615994706
Ola_ora3a	Ola_ora3b	0.0607928	0.1021253037294264	0.5952761445040322	747	199.00000000000003	548	32	19	0.058394160583941604	0.0954774
Ola_ora3a	Gaa_ora3	0.1827693301213853	0.8624794312541144	0.21191152333409738	741	196.41666666666669	544.5833333333333	88.33333333333334	100.66666666666667	0.16220351951032905	0.5125159100551548
Ola_ora3a	Tru_ora3	0.18458929033363902	1.0078547791820944	0.1831506821681582	747	193.91666666666674	553.0833333333333	90.5	107.5	0.16362814524634625	0.5543618392780402
Ola_ora3a	Tni_ora3	0.18271656199331282	1.0349304628794922	0.17654960265150532	747	195.0833333333334	551.9166666666666	89.5	109.5	0.16216216216216217	0.5612985903460058
Ola_ora3a	Ssa_ora3a	0.21195626851263885	0.8133605363830447	0.26059325358369734	747	199.08333333333337	547.9166666666666	101.16666666666667	98.83333333333333	0.184639	0.49644202595228115
Ola_ora3a	Ssa_ora3b	0.23665176324584747	0.8901593689526777	0.26585325223760947	747	199.25000000000006	547.75	111.16666666666667	103.83333333333333	0.20295146812718698	0.5211208699288998
Ola_ora3a	Dre_ora3a	0.27885886464934334	3.8873093752281003	0.0717357	747	193.08333333333337	553.9166666666666	129	144	0.23288701669926284	0.7457919723780749
Ola_ora3a	Dre_ora3b	0.2706187282053249	1.5069900095228264	0.179576	732	193.50000000000006	538.5	122.33333333333333	125.66666666666667	0.227174	0.6494401378122306
Ola_ora3a	Pol_ORA3	0.9699246270221829	2.011876024651693	0.48209960014315567	693	180.33333333333334	512.6666666666667	279	126.00000000000001	0.5442132639791937	0.6987060998151572
Ola_ora3a	Cro_ORA3	0.2230823862672297	1.3347247800402178	0.16713736764556647	750	198.08333333333337	551.9166666666666	106.5	123.5	0.1929639136343047	0.623475
Ola_ora3a	Mar_ORA3	0.22600361009566572	0.8550209243522163	0.264325	744	193.08333333333343	550.9166666666666	107.50000000000001	98.5	0.19512932990470433	0.5101424255502803
Ola_ora3a	CgeORA3	0.18493681691126868	0.773859	0.23897994114531732	750	197.83333333333337	552.1666666666666	90.5	95.5	0.16389978871113794	0.4827295703454085
Ola_ora3a	Can_ORA3	0.2113113929442017	0.7978035850551535	0.26486643693083106	561	145.58333333333331	415.41666666666674	76.50000000000001	71.5	0.18415245737211636	0.49112764739553527
Ola_ora3a	Lin_ORA3	0.19924781124174767	1.0933860401013864	0.18223006690598686	747	195.50000000000003	551.5	96.5	112.5	0.17497733454215775	0.5754475703324807
Ola_ora3a	Gac_ORA3	0.1827693301213853	0.8624794312541144	0.21191152333409738	741	196.41666666666669	544.5833333333333	88.33333333333334	100.66666666666667	0.16220351951032905	0.5125159100551548
Ola_ora3a	Xma_ORA3	0.16640806322443386	0.7260481191371051	0.22919701716493227	726	188.83333333333337	537.1666666666666	80.16666666666666	87.83333333333334	0.14923983865963386	0.46513680494263016
Ola_ora3a	Gmo_ORA3	0.25619194984545035	1.333774085573617	0.19208046746182636	738	191.58333333333337	546.4166666666667	118.58333333333333	119.41666666666667	0.21701997864877226	0.6233144845585036
Ola_ora3a	Oni_ORA3	0.17702509217080653	0.8541781652931982	0.20724609848817938	711	189.91666666666666	521.0833333333334	82.16666666666667	96.83333333333333	0.1576843115304654	0.5098727512066696
Ola_ora3a	Sch_ORA3	0.18380949934819482	0.6785170648124033	0.27089885999995383	726	189.25000000000006	536.75	87.5	84.5	0.1630181648812296	0.44649933949801834
Ola_ora3b	Gaa_ora3	0.2185644789736937	0.9826978274410527	0.22241270192164367	990	257.7500000000001	732.2499999999998	138.83333333333331	141.16666666666666	0.1895982701718448	0.5476883284836725
Ola_ora3b	Tru_ora3	0.22118014238150818	1.1371144805097395	0.1945100042014756	993	253.41666666666686	739.5833333333331	141.66666666666669	148.33333333333331	0.19154929577464797	0.5853337717855963
Ola_ora3b	Tni_ora3	0.22836355626084803	1.2074049827143176	0.1891358405259131	996	255.25000000000017	740.7499999999998	145.83333333333331	153.16666666666669	0.19687253909326136	0.6000652954619651
Ola_ora3b	Ssa_ora3a	0.2560595065069312	1.023547214122733	0.2501687298581492	1002	262.5000000000001	739.4999999999998	160.41666666666666	146.58333333333334	0.2169258508000902	0.5584126984126982
Ola_ora3b	Ssa_ora3b	0.27150503985985774	1.0940093146879346	0.24817434021327722	990	260.1666666666668	729.8333333333333	166.25	149.75	0.22779173327243665	0.5755925688661112
Ola_ora3b	Dre_ora3a	0.32986738242657443	2.459173762707203	0.134137	984	253.66666666666686	730.3333333333331	194.91666666666669	183.08333333333334	0.26688726608854413	0.7217477003942177
Ola_ora3b	Dre_ora3b	0.34161768607053733	1.604646244997244	0.21289283362958547	984	258.16666666666686	725.8333333333331	199.16666666666669	170.83333333333334	0.2743972445464984	0.6617172369270493
Ola_ora3b	Pol_ORA3	0.982849	2.0053392053460755	0.4901159356113531	879	229.50000000000017	649.4999999999998	355.75	160.24999999999997	0.5477290223248654	0.6982570806100211
Ola_ora3b	Cro_ORA3	0.2398830451894185	1.357276169068053	0.17673856703321436	990	257.7500000000001	732.2499999999999	150.33333333333334	161.66666666666666	0.20530328894958466	0.6272227610733913
Ola_ora3b	Mar_ORA3	0.24410792212876115	0.9029225668552072	0.27035310788494926	945	243.5000000000001	701.4999999999999	146.16666666666669	127.83333333333333	0.2083630315989547	0.5249828884325801
Ola_ora3b	CgeORA3	0.2001775423889527	0.8137780646827799	0.24598542413032995	978	256.0833333333335	721.9166666666665	126.83333333333333	127.16666666666667	0.17568971487937207	0.4965831435079724
Ola_ora3b	Can_ORA3	0.21629072955305578	1.022478632171393	0.21153569644162504	795	204.25000000000009	590.7499999999999	111	114	0.18789674143038515	0.5581395348837207
Ola_ora3b	Lin_ORA3	0.23015761129023646	1.041438984649833	0.22099961177046124	984	254.91666666666683	729.0833333333333	144.5	143.5	0.19819407932335126	0.5629290617848967
Ola_ora3b	Gac_ORA3	0.2185644789736937	0.9826978274410527	0.22241270192164367	990	257.7500000000001	732.2499999999998	138.83333333333331	141.16666666666666	0.1895982701718448	0.5476883284836725
Ola_ora3b	Xma_ORA3	0.20944148458972478	0.8457751590220678	0.24763257983586637	951	244.1666666666668	706.8333333333333	129.16666666666669	123.83333333333333	0.18273991983022878	0.5071672354948803
Ola_ora3b	Gmo_ORA3	0.2679441931245845	1.4591	0.1836364519954718	972	251.5000000000002	720.4999999999998	162.33333333333331	161.66666666666669	0.22530650011566047	0.6428098078197477
Ola_ora3b	Oni_ORA3	0.24581709283563605	1.0459557662762349	0.23501671940753585	981	255.00000000000014	725.9999999999999	152.16666666666666	143.83333333333334	0.2095959595959596	0.5640522875816991
Ola_ora3b	Sch_ORA3	0.21956963799871448	0.8851867249573773	0.24804895036048694	1005	257.25000000000017	747.7499999999998	142.33333333333331	133.66666666666669	0.1903488242505294	0.5195983155166826
Gaa_ora3	Tru_ora3	0.1379296228526372	0.7958551532256318	0.17330995758914558	990	253.16666666666686	736.833	92.83333333333333	124.16666666666666	0.1259895951142276	0.4904542462146145
Gaa_ora3	Tni_ora3	0.14473559485731638	0.8122554679494132	0.17818974518289168	990	254.33333333333354	735.6666666666664	96.83333333333333	126.16666666666666	0.1316266425011328	0.4960681520314543
Gaa_ora3	Ssa_ora3a	0.18321699282896065	0.8859531841516627	0.20680211562690934	990	260.50000000000017	729.4999999999998	118.58333333333333	135.41666666666666	0.16255426090929864	0.5198336532309658
Gaa_ora3	Ssa_ora3b	0.18813851858812708	0.8729439773974941	0.21552187019953334	978	258.3333333333335	719.6666666666665	119.75	133.24999999999997	0.16639647985178327	0.5158064516129028
Gaa_ora3	Dre_ora3a	0.29436458773367913	1.5812925343388011	0.18615441567032012	972	251.16666666666688	720.833	175.5	165.5	0.24346820809248565	0.6589250165892496
Gaa_ora3	Dre_ora3b	0.2751534108580598	1.766853026256304	0.15573078618829347	963	254.58333333333354	708.4166666666665	163.16666666666666	172.83333333333334	0.23032584401835082	0.6788870703764316
Gaa_ora3	Pol_ORA3	0.9463128299443802	1.5613549792065966	0.6060843578474701	849	223.4166666666668	625.5833333333333	336.3333333333333	146.66666666666666	0.5376315438923671	0.6564714658709433
Gaa_ora3	Cro_ORA3	0.13029058201601668	0.919978	0.14162355434010912	984	256.5833333333335	727.4166666666665	87	136	0.1196013289036545	0.5300422215004869
Gaa_ora3	Mar_ORA3	0.20530232063947035	0.6657971103163783	0.3083556799186366	939	242.08333333333348	696.9166666666665	125.16666666666666	106.83333333333333	0.1796006217864403	0.4413080895008603
Gaa_ora3	CgeORA3	0.0952723	0.5284179354734814	0.18029733452396182	978	257.08333333333354	720.9166666666665	64.5	97.5	0.0894694	0.3792544570502428
Gaa_ora3	Can_ORA3	0.10550949691804301	0.3809072106693424	0.27699527329146206	816	213.1666666666668	602.8333333333333	59.333333333333336	63.666666666666664	0.0984241	0.29867083659108656
Gaa_ora3	Lin_ORA3	0.12806558554807493	0.8922815794847356	0.1435259771047036	978	254.58333333333354	723.4166666666665	85.16666666666667	132.83333333333334	0.11772837230733789	0.5217675941080192
Gaa_ora3	Gac_ORA3	0	0	NaN	990	258.50000000000017	731.4999999999998	0	0	0	0
Gaa_ora3	Xma_ORA3	0.1780444066979559	1.0367332291896691	0.17173598924490813	945	243.58333333333348	701.4166666666665	111.16666666666666	136.83333333333334	0.15848877272187242	0.561752
Gaa_ora3	Gmo_ORA3	0.1917388624776979	1.0382272423012215	0.1846790901505439	966	250.8333333333336	715.1666666666665	121	141	0.1691913306921464	0.5621262458471755
Gaa_ora3	Oni_ORA3	0.18664397352665799	0.6907839216774796	0.2701915427814492	981	254.7500000000002	726.2499999999998	120.00000000000001	115	0.1652323580034424	0.4514229636898917
Gaa_ora3	Sch_ORA3	0.15528951950501904	0.39956095321340757	0.38865038802247054	990	254.5000000000002	735.4999999999998	103.16666666666667	78.83333333333333	0.14026739179696357	0.3097576948264568
Tru_ora3	Tni_ora3	0.012167909972750968	0.012080798111949726	1.007210770347621	996	250.3333333333336	745.6666666666664	9	3	0.012069736253911494	0.011984021304926751
Tru_ora3	Ssa_ora3a	0.2028109497407441	1.0475742457403872	0.193601	996	256.0000000000002	739.9999999999998	131.5	144.5	0.17770270270270275	0.5644531249999994
Tru_ora3	Ssa_ora3b	0.19577843500416345	1.0618107210250376	0.18438167097725788	981	252.66666666666686	728.3333333333331	125.50000000000001	143.5	0.17231121281464537	0.5679419525065958
Tru_ora3	Dre_ora3a	0.2889382448580745	1.8021343334686628	0.16033113597139004	978	247.50000000000023	730.4999999999998	175.16666666666663	168.83333333333334	0.2397900981063199	0.6821548821548815
Tru_ora3	Dre_ora3b	0.2901654701046117	1.6784725562364853	0.1728747181635357	966	250.50000000000023	715.4999999999998	172.16666666666666	167.83333333333331	0.24062427207081302	0.6699933466400525
Tru_ora3	Pol_ORA3	0.8858499842670847	2.0022305647404925	0.44243155601907364	861	221.33333333333354	639.6666666666665	332.49999999999994	154.49999999999997	0.5198019801980198	0.698042
Tru_ora3	Cro_ORA3	0.17600502156872777	0.8935489352602628	0.1969730079947586	996	253.91666666666686	742.0833333333331	116.41666666666667	132.58333333333331	0.15687815833801239	0.5221529373153917
Tru_ora3	Mar_ORA3	0.21975541029462403	0.9772578150094645	0.22486943252789005	945	238.91666666666686	706.0833333333333	134.5	130.5	0.19048743066210316	0.5462155563306588
Tru_ora3	CgeORA3	0.11300356762597433	0.6893312515964366	0.16393216956908163	981	251.75000000000023	729.2499999999998	76.5	113.50000000000001	0.10490229688035656	0.4508440913604763
Tru_ora3	Can_ORA3	0.14868284092466894	0.6403482905813329	0.23219057989471464	792	200.08333333333346	591.9166666666665	79.83333333333334	86.16666666666666	0.13487258904688165	0.43065389421074524
Tru_ora3	Lin_ORA3	0.14598012297251817	0.9623505497787483	0.15169121377452333	984	250.25000000000023	733.7499999999998	97.33333333333334	135.66666666666666	0.13265190232822266	0.5421245421245416
Tru_ora3	Gac_ORA3	0.1379296228526372	0.7958551532256318	0.17330995758914558	990	253.16666666666686	736.833	92.83333333333333	124.16666666666666	0.1259895951142276	0.4904542462146145
Tru_ora3	Xma_ORA3	0.20625663427567184	0.871756	0.23659894781187082	951	240.25000000000017	710.7499999999998	128.16666666666669	123.83333333333333	0.18032594676984415	0.5154353104405129
Tru_ora3	Gmo_ORA3	0.18715786493220868	1.338262149749508	0.1398514222099462	972	246.50000000000026	725.4999999999998	120.16666666666667	153.83333333333331	0.1656328968527453	0.6240703177822846
Tru_ora3	Oni_ORA3	0.20855200458999593	0.9274421355606968	0.22486794226133924	981	249.5833333333335	731.4166666666665	133.16666666666666	132.83333333333334	0.18206676540959327	0.5322203672787976
Tru_ora3	Sch_ORA3	0.17001897919247508	0.6648136793932011	0.25573929126677625	996	251.00000000000023	744.9999999999998	113.33333333333334	110.66666666666666	0.15212527964205821	0.44090305444887073
Tni_ora3	Ssa_ora3a	0.1943577373255867	1.0853107635737307	0.17908	996	257.16666666666686	738.8333333333331	126.5	147.5	0.17121588089330028	0.5735580038885284
Tni_ora3	Ssa_ora3b	0.1916850648069898	1.1093344297112249	0.17279285639488182	981	253.8333333333335	727.1666666666665	123.00000000000001	147	0.1691496676598671	0.5791201575837159
Tni_ora3	Dre_ora3a	0.29245223830339956	1.9947085596695127	0.14661401881779343	978	248.50000000000023	729.4999999999998	176.66666666666663	173.33333333333334	0.2421750057116747	0.6975184439973167
Tni_ora3	Dre_ora3b	0.2876564972458413	1.7057186882635698	0.16864240230531627	966	251.66666666666686	714.333	170.66666666666666	169.33333333333331	0.23891740550629967	0.6728476821192048
Tni_ora3	Pol_ORA3	0.8787725625682359	2.08338	0.4218004762257097	861	222.5000000000002	638.4999999999998	330.49999999999994	156.49999999999997	0.5176194205168364	0.7033707865168531
Tni_ora3	Cro_ORA3	0.17774161168843333	0.913921	0.1944823624150821	996	255.08333333333354	740.9166666666665	117.25	134.75	0.15824991564503435	0.528259
Tni_ora3	Mar_ORA3	0.21480657288281127	0.9650342980603541	0.22258957356702888	945	240.0833333333335	704.9166666666665	131.66666666666669	130.33333333333331	0.18678330771958868	0.5428670600485938
Tni_ora3	CgeORA3	0.11720276727585346	0.6990489293459897	0.16766032012309215	981	252.91666666666688	728.083	79	115.00000000000001	0.10850406317958114	0.4546952224052715
Tni_ora3	Can_ORA3	0.15016724847992408	0.6430656011070964	0.2335177752027124	795	202.2500000000001	592.7499999999999	80.66666666666667	87.33333333333333	0.13608885139884722	0.43180881747012745
Tni_ora3	Lin_ORA3	0.15123	0.9822363424270715	0.1539651108161063	984	251.41666666666686	732.5833333333331	100.33333333333334	137.66666666666669	0.13695825275850307	0.547564
Tni_ora3	Gac_ORA3	0.14473559485731638	0.8122554679494132	0.17818974518289168	990	254.33333333333354	735.6666666666664	96.83333333333333	126.16666666666666	0.1316266425011328	0.4960681520314543
Tni_ora3	Xma_ORA3	0.20664706992649318	0.8770550050645901	0.2356147205513921	951	241.41666666666686	709.5833333333331	128.16666666666669	124.83333333333333	0.18062243100411046	0.5170866413531235
Tni_ora3	Gmo_ORA3	0.18484599245078562	1.3821302073394244	0.13373992657798198	972	247.6666666666669	724.333	118.66666666666667	156.33333333333331	0.1638288080994018	0.6312247644683707
Tni_ora3	Oni_ORA3	0.20143503791068737	0.9077304109284354	0.2219106416239351	981	250.7500000000002	730.2499999999998	129	132	0.17665183156453276	0.5264207377866397
Tni_ora3	Sch_ORA3	0.1677919142051974	0.6551159137049529	0.2561255354892302	996	252.1666666666669	743.833	111.83333333333334	110.16666666666666	0.15034730002240654	0.43688037012557784
Ssa_ora3a	Ssa_ora3b	0.0655387	0.13826555836415755	0.47400565397695504	993	262.66666666666686	730.3333333333333	45.833333333333336	33.166666666666664	0.0627567	0.12626903553299482
Ssa_ora3a	Dre_ora3a	0.2720258448055378	1.3926459639165256	0.19533022164550853	987	256.5000000000002	730.4999999999998	166.66666666666669	162.33333333333331	0.22815423226100853	0.6328784925276147
Ssa_ora3a	Dre_ora3b	0.278018	1.3428647959359399	0.20703356181516697	987	261.66666666666686	725.3333333333331	168.5	163.5	0.2323069852941177	0.6248407643312097
Ssa_ora3a	Pol_ORA3	0.9259249568846891	1.2966479610810058	0.7140912450228606	837	222.08333333333354	614.9166666666665	326.99999999999994	137	0.5317793738989023	0.6168855534709188
Ssa_ora3a	Cro_ORA3	0.17512613810270367	0.810184	0.21615592970824318	996	260.7500000000001	735.2499999999999	114.83333333333333	129.16666666666669	0.15618270429559108	0.4953659316075422
Ssa_ora3a	Mar_ORA3	0.23613427078148147	1.1104575080682781	0.21264593112820163	945	245.6666666666668	699.3333333333333	141.66666666666669	142.33333333333331	0.20257387988560538	0.579376
Ssa_ora3a	CgeORA3	0.13914349247091204	0.7598452163290741	0.18312083761365908	984	259.5833333333335	724.4166666666665	92	124	0.1269987346140573	0.4776886035312999
Ssa_ora3a	Can_ORA3	0.19730179523386976	1.0942134428517556	0.1803138103656073	822	214.83333333333348	607.1666666666665	105.33333333333334	123.66666666666666	0.17348339280812522	0.5756400310318072
Ssa_ora3a	Lin_ORA3	0.18117644132273958	0.9164713816215058	0.19768914224270212	984	257.0833333333335	726.9166666666665	116.99999999999999	136	0.1609538002980626	0.5290113452188003
Ssa_ora3a	Gac_ORA3	0.18321699282896065	0.8859531841516627	0.20680211562690934	990	260.50000000000017	729.4999999999998	118.58333333333333	135.41666666666666	0.16255426090929864	0.5198336532309658
Ssa_ora3a	Xma_ORA3	0.22417841674121947	1.0694506669477244	0.2096201570298123	951	246.58333333333354	704.4166666666665	136.5	140.5	0.19377735715130728	0.5697870902331864
Ssa_ora3a	Gmo_ORA3	0.177276	0.818015	0.2167149850470124	966	251.3333333333336	714.6666666666664	112.83333333333333	125.16666666666667	0.15788246268656722	0.4980106100795751
Ssa_ora3a	Oni_ORA3	0.2195568415589529	1.1733970361712256	0.18711214941820808	981	256.41666666666686	724.5833333333331	137.91666666666669	152.08333333333334	0.1903392754456585	0.5931101722456934
Ssa_ora3a	Sch_ORA3	0.1977822217219451	0.9186225044516318	0.21530304424667934	972	253.0000000000002	718.9999999999998	125	134	0.1738525730180807	0.5296442687747032
Ssa_ora3b	Dre_ora3a	0.2917553256373835	1.4204009621246247	0.20540349761589724	984	255.83333333333354	728.1666666666665	176	163	0.24170290684367138	0.6371335504885989
Ssa_ora3b	Dre_ora3b	0.3026357518403917	1.3646610075875103	0.22176624829004274	987	261.5000000000002	725.4999999999998	180.66666666666669	164.33333333333331	0.24902366184240765	0.6284257488846393
Ssa_ora3b	Pol_ORA3	0.9634605177639093	1.4772816505799446	0.6521847187269119	846	224.41666666666686	621.5833333333331	337.16666666666663	144.83333333333331	0.5424319613889262	0.645377
Ssa_ora3b	Cro_ORA3	0.18649545243883942	0.9105741258942766	0.2048108409138925	984	258.2500000000001	725.7499999999999	119.83333333333334	136.16666666666666	0.16511654610173387	0.5272668602775086
Ssa_ora3b	Mar_ORA3	0.25357	1.1151854448616387	0.22737950695019113	945	245.5000000000001	699.4999999999999	150.5	142.5	0.2151536812008578	0.5804480651731159
Ssa_ora3b	CgeORA3	0.1567586718761017	0.7345786567271537	0.21339943713383297	984	259.41666666666686	724.5833333333333	102.5	121.49999999999999	0.14146060954571593	0.4683584966270475
Ssa_ora3b	Can_ORA3	0.19257103109969426	1.0102126376662999	0.19062425465647917	795	207.6666666666668	587.3333333333333	99.75000000000003	115.24999999999997	0.1698354143019297	0.5549759229534506
Ssa_ora3b	Lin_ORA3	0.1981010206297394	0.936618	0.21150667949965038	984	256.91666666666686	727.0833333333333	126.58333333333334	137.41666666666666	0.17409742120343843	0.5348686344469669
Ssa_ora3b	Gac_ORA3	0.18813851858812708	0.8729439773974941	0.21552187019953334	978	258.3333333333335	719.6666666666665	119.75	133.24999999999997	0.16639647985178327	0.5158064516129028
Ssa_ora3b	Xma_ORA3	0.24546691456298161	1.0543191487483503	0.23282031333149084	951	246.41666666666686	704.5833333333331	147.5	139.5	0.20934358367829692	0.5661143050388904
Ssa_ora3b	Gmo_ORA3	0.2241923198992655	0.9553833078686806	0.2346621696786869	972	253.00000000000023	718.9999999999998	139.33333333333331	136.66666666666669	0.1937876680574873	0.5401844532279311
Ssa_ora3b	Oni_ORA3	0.23816687392467362	1.1825416501142294	0.20140252472432368	969	253.91666666666683	715.0833333333333	145.91666666666666	151.08333333333331	0.20405547139028085	0.5950114867082371
Ssa_ora3b	Sch_ORA3	0.19800718617159435	0.9039789371697846	0.2190396015105436	960	250.3333333333335	709.6666666666665	123.5	131.5	0.174025	0.5252996005326228
Dre_ora3a	Dre_ora3b	0.15716394608109235	0.37356699940605975	0.42071153589843285	993	257.1666666666669	735.833	104.33333333333333	75.66666666666667	0.14178935447338623	0.2942320155541151
Dre_ora3a	Pol_ORA3	0.8102663702394672	1.4097610220593182	0.5747544140891802	867	224.75000000000017	642.2499999999998	318.16666666666663	142.83333333333331	0.49539379784611404	0.6355209492028174
Dre_ora3a	Cro_ORA3	0.26484755863739307	1.297534311882168	0.2041160347067912	957	247.41666666666683	709.5833333333333	158.33333333333334	152.66666666666666	0.22313564298297126	0.6170427753452337
Dre_ora3a	Mar_ORA3	0.3011204316478405	1.9544910099245725	0.15406590775746845	942	240.41666666666686	701.5833333333333	174	167	0.24801045254780857	0.6946273830155973
Dre_ora3a	CgeORA3	0.26420183199522995	1.5175095602865045	0.1741022520776402	978	252.7500000000002	725.2499999999998	161.5	164.5	0.22268183385039647	0.6508407517309589
Dre_ora3a	Can_ORA3	0.3414631870561843	2.3518225462010967	0.14519088083739584	804	206.4166666666668	597.5833333333333	163.91666666666669	148.08333333333331	0.27429926091200674	0.7174000807428336
Dre_ora3a	Lin_ORA3	0.259992	1.2417431157632848	0.20937646852660674	978	250.91666666666686	727.0833333333331	159.75	152.25	0.21971346704871067	0.6067751577548982
Dre_ora3a	Gac_ORA3	0.29436458773367913	1.5812925343388011	0.18615441567032012	972	251.16666666666688	720.833	175.5	165.5	0.24346820809248565	0.6589250165892496
Dre_ora3a	Xma_ORA3	0.32992564073714936	1.5738207080942934	0.20963356184113846	951	240.75000000000017	710.2499999999998	189.58333333333334	158.41666666666666	0.2669247917399978	0.6580131533402557
Dre_ora3a	Gmo_ORA3	0.29326024355457336	1.1934083515083875	0.24573335956959932	969	247.6666666666669	721.333	175.08333333333331	147.91666666666666	0.24272181146025887	0.5972409152086131
Dre_ora3a	Oni_ORA3	0.2978826654360467	2.82039	0.10561738109235064	963	247.0833333333335	715.9166666666665	176	181	0.2458386683738797	0.7325463743676217
Dre_ora3a	Sch_ORA3	0.3049582330314654	1.7564891376102227	0.1736180580350038	975	247.33333333333354	727.6666666666665	182.33333333333331	167.66666666666666	0.25057260650480995	0.6778975741239887
Dre_ora3b	Pol_ORA3	0.9208149121266777	1.6309205383192493	0.5645982685800417	882	232.66666666666686	649.3333333333331	344.33333333333337	154.66666666666663	0.5302874743326491	0.6647564469914033
Dre_ora3b	Cro_ORA3	0.25146744291002604	1.5207648451259517	0.1653559021409383	957	252.58333333333348	704.4166666666665	150.5	164.5	0.21365195788477467	0.6512702078521936
Dre_ora3b	Mar_ORA3	0.3151648268302796	1.8332062650666727	0.17192000313113548	945	245.1666666666668	699.8333333333333	180.08333333333334	167.91666666666669	0.25732317218385337	0.6849082256968047
Dre_ora3b	CgeORA3	0.2668822220672452	1.4709838162628146	0.18143110693446438	978	258.08333333333354	719.9166666666665	161.66666666666666	166.33333333333334	0.22456302812825563	0.6444946722634803
Dre_ora3b	Can_ORA3	0.3022822027084519	2.320930939363031	0.1302417911630804	789	204.83333333333348	584.1666666666665	145.33333333333331	146.66666666666669	0.2487874465049929	0.716029
Dre_ora3b	Lin_ORA3	0.26433291971540757	1.3435758976134513	0.1967383608063625	978	256.41666666666686	721.5833333333331	160.74999999999997	160.25	0.22277399237787276	0.6249593760155991
Dre_ora3b	Gac_ORA3	0.2751534108580598	1.766853026256304	0.15573078618829347	963	254.58333333333354	708.4166666666665	163.16666666666666	172.83333333333334	0.23032584401835082	0.6788870703764316
Dre_ora3b	Xma_ORA3	0.3193630027177973	1.5697377837377322	0.20344990483528785	951	245.75000000000017	705.2499999999998	183.41666666666669	161.58333333333331	0.2600732600732602	0.6575110206849775
Dre_ora3b	Gmo_ORA3	0.3131504378137019	1.2420702030561714	0.2521197570340072	969	253.50000000000028	715.4999999999998	183.16666666666669	153.83333333333334	0.2559981365012813	0.6068376068376062
Dre_ora3b	Oni_ORA3	0.2961509088718389	2.366161243620493	0.1251609160915402	945	248.83333333333348	696.1666666666665	170.33333333333331	178.66666666666669	0.2446732104381135	0.7180174146014732
Dre_ora3b	Sch_ORA3	0.30323327991754334	1.9042304032937003	0.15924190654295206	975	253.33333333333348	721.6666666666665	180.00000000000003	175	0.24942263279445737	0.6907894736842101
Pol_ORA3	Cro_ORA3	0.9071902813274715	1.4605655425205073	0.6211226096447048	846	220.83333333333346	625.1666666666665	328.99999999999994	142	0.5262596640895761	0.6430188679245279
Pol_ORA3	Mar_ORA3	0.9336112123324958	2.2051960705492517	0.423369	825	212.33333333333343	612.6666666666665	327.1666666666666	150.83333333333331	0.5340043525571273	0.7103610675039242
Pol_ORA3	CgeORA3	0.8761375044741762	1.2435991942800733	0.7045175877436759	825	217.41666666666674	607.5833333333333	314	132	0.5168015361404472	0.6071291682637023
Pol_ORA3	Can_ORA3	0.8334590268538445	1.6291674563480985	0.511586	714	184.3333333333334	529.6666666666665	266.49999999999994	122.49999999999997	0.5031466331025802	0.6645569620253161
Pol_ORA3	Lin_ORA3	0.8510113293646043	1.4044226262325104	0.6059510246196465	840	219.0000000000001	620.9999999999999	316	138.99999999999997	0.5088566827697263	0.6347031963470315
Pol_ORA3	Gac_ORA3	0.9463128299443802	1.5613549792065966	0.6060843578474701	849	223.4166666666668	625.5833333333333	336.3333333333333	146.66666666666666	0.5376315438923671	0.6564714658709433
Pol_ORA3	Xma_ORA3	0.9626159898440789	2.0612836848668774	0.46699830640062867	825	210.83333333333348	614.1666666666665	333	148	0.5421981004070557	0.7019762845849797
Pol_ORA3	Gmo_ORA3	0.8698573812311929	1.4452702665115291	0.6018648562741009	822	212.7500000000001	609.2499999999998	313.6666666666667	136.33333333333334	0.5148406510737248	0.6408147277712493
Pol_ORA3	Oni_ORA3	0.8555362247957679	2.118047588834905	0.4039268188805809	828	217.58333333333343	610.4166666666666	311.49999999999994	153.49999999999997	0.5103071672354949	0.7054768288012252
Pol_ORA3	Sch_ORA3	0.9280182130118564	2.0567812077324548	0.4511992863037538	840	217.3333333333335	622.6666666666665	331.5	152.5	0.532388	0.7016871165644166
Cro_ORA3	Mar_ORA3	0.2135496541567142	1.0601945734267315	0.20142496435016163	954	245.5000000000001	708.4999999999999	131.66666666666669	139.33333333333334	0.18583862620559874	0.5675492192803799
Cro_ORA3	CgeORA3	0.10335012582676407	0.6434677093665245	0.16061431571835874	987	258.5000000000001	728.4999999999998	70.33333333333333	111.66666666666667	0.0965454	0.43197936814958077
Cro_ORA3	Can_ORA3	0.19004001319631786	0.9118976631355918	0.2084005923897849	825	215.4166666666668	609.5833333333333	102.33333333333333	113.66666666666666	0.1678742310321258	0.5276595744680848
Cro_ORA3	Lin_ORA3	0.12916637958276753	0.7352952135501851	0.17566601441497307	984	255.00000000000014	728.9999999999998	86.5	119.5	0.11865569272976684	0.4686274509803919
Cro_ORA3	Gac_ORA3	0.13029058201601668	0.919978	0.14162355434010912	984	256.5833333333335	727.4166666666665	87	136	0.1196013289036545	0.5300422215004869
Cro_ORA3	Xma_ORA3	0.21907073083878448	1.132162024990699	0.19349768496305483	951	244.33333333333346	706.6666666666665	134.25	142.75	0.18997641509433966	0.5842428376534785
Cro_ORA3	Gmo_ORA3	0.17130818848209384	0.8844675495101713	0.1936851030622507	972	251.58333333333354	720.4166666666665	110.33333333333333	130.66666666666666	0.15315211104684792	0.5193772772441201
Cro_ORA3	Oni_ORA3	0.204079	1.2183022353374142	0.16751123452984418	981	254.33333333333348	726.6666666666665	129.83333333333334	153.16666666666666	0.17866972477064225	0.6022280471821753
Cro_ORA3	Sch_ORA3	0.17427451773332459	0.8867082344432302	0.19654099394120622	996	255.41666666666686	740.5833333333331	115.16666666666667	132.83333333333331	0.1555080454596602	0.520065
Mar_ORA3	CgeORA3	0.1898084831555973	0.5461303520033967	0.34755161008596863	948	245.33333333333348	702.6666666666665	117.83333333333334	95.16666666666667	0.16769449715370024	0.38790760869565194
Mar_ORA3	Can_ORA3	0.2340903791131803	0.5616229875355436	0.41681053715481214	789	202.58333333333337	586.4166666666666	117.91666666666669	80.08333333333331	0.20108000568424048	0.39531057178115986
Mar_ORA3	Lin_ORA3	0.2075699041311156	0.9104251220853293	0.22799228524766166	945	241.83333333333343	703.1666666666665	127.50000000000001	127.5	0.1813225882910643	0.5272226050999309
Mar_ORA3	Gac_ORA3	0.20530232063947035	0.6657971103163783	0.3083556799186366	939	242.08333333333348	696.9166666666665	125.16666666666666	106.83333333333333	0.1796006217864403	0.4413080895008603
Mar_ORA3	Xma_ORA3	0.24349580676965127	0.8239592165010816	0.29551924645451383	945	238.0000000000001	706.9999999999999	147	119.00000000000001	0.20792079207920797	0.49999999999999983
Mar_ORA3	Gmo_ORA3	0.25370367863413307	1.4286793342675284	0.17757916178174774	936	237.58333333333348	698.4166666666665	150.33333333333334	151.66666666666666	0.2152487769955853	0.6383725008768849
Mar_ORA3	Oni_ORA3	0.22265186015821434	0.6547839997630829	0.34003863906078236	936	240.41666666666677	695.5833333333333	134	105	0.19264406373547385	0.4367417677642979
Mar_ORA3	Sch_ORA3	0.20467110463026034	0.39501035056961065	0.5181411179102564	945	240.1666666666668	704.8333333333333	126.25	73.75	0.17912035942303148	0.3070784177654405
CgeORA3	Can_ORA3	0.095376	0.48360634014451626	0.19721817292900456	798	208.08333333333348	589.9166666666665	52.83333333333333	74.16666666666666	0.0895607	0.3564277132559068
CgeORA3	Lin_ORA3	0.0904226	0.5193725805247134	0.1740995877941464	984	256.16666666666686	727.8333333333331	62	96	0.0851843	0.37475601821730614
CgeORA3	Gac_ORA3	0.0952723	0.5284179354734814	0.18029733452396182	978	257.08333333333354	720.9166666666665	64.5	97.5	0.0894694	0.3792544570502428
CgeORA3	Xma_ORA3	0.16885040717734023	0.7949942321047911	0.21239199022903532	951	245.50000000000017	705.4999999999998	106.66666666666666	120.33333333333333	0.15119300732341132	0.49015614392396434
CgeORA3	Gmo_ORA3	0.14080149559971417	1.0010859648837545	0.14064875598976553	972	252.75000000000023	719.2499999999998	92.33333333333334	139.66666666666666	0.12837446414088755	0.5525881965051099
CgeORA3	Oni_ORA3	0.17586426022695298	0.6372286802282179	0.2759829644892454	969	253.50000000000017	715.4999999999998	112.16666666666667	108.83333333333333	0.15676682972280462	0.42932281393819827
CgeORA3	Sch_ORA3	0.13392016922771735	0.4045634977881254	0.33102385647716764	984	254.2500000000002	729.7499999999998	89.5	79.5	0.12264474134977736	0.31268436578171066
Can_ORA3	Lin_ORA3	0.1306159066891325	0.6772599023414584	0.19285935316347588	789	203.6666666666668	585.3333333333333	70.16666666666667	90.83333333333333	0.11987471526195902	0.4459901800327329
Can_ORA3	Gac_ORA3	0.10550949691804301	0.3809072106693424	0.27699527329146206	816	213.1666666666668	602.8333333333333	59.333333333333336	63.666666666666664	0.0984241	0.29867083659108656
Can_ORA3	Xma_ORA3	0.2143697903251466	0.9263908677553949	0.23140317741317482	783	199.75000000000006	583.25	108.75	106.25	0.18645520788684097	0.5319148936170212
Can_ORA3	Gmo_ORA3	0.19837701961900106	1.3322575068163496	0.14890290998851707	789	203.8333333333335	585.1666666666665	101.99999999999999	127.00000000000001	0.17430931358587298	0.6230580539656577
Can_ORA3	Oni_ORA3	0.22300260575820904	0.5566926634460201	0.40058477576798995	810	208.6666666666668	601.3333333333333	116.00000000000001	82	0.19290465631929052	0.39297124600638955
Can_ORA3	Sch_ORA3	0.14333601933446016	0.25757461617662747	0.5564834821928645	792	201.83333333333343	590.1666666666665	77	44	0.13047161818695288	0.218002
Lin_ORA3	Gac_ORA3	0.12806558554807493	0.8922815794847356	0.1435259771047036	978	254.58333333333354	723.4166666666665	85.16666666666667	132.83333333333334	0.11772837230733789	0.5217675941080192
Lin_ORA3	Xma_ORA3	0.197828	1.0419516385183671	0.18986257792921907	951	243.1666666666668	707.8333333333333	123.08333333333334	136.91666666666666	0.17388744996468097	0.5630568882796433
Lin_ORA3	Gmo_ORA3	0.1648014360633236	0.9722425627695448	0.16950650215710342	972	249.9166666666669	722.083	106.83333333333334	136.16666666666666	0.14795152914021933	0.5448482827609197
Lin_ORA3	Oni_ORA3	0.18069489242667436	0.9167024805413497	0.19711399964791929	969	250.75000000000017	718.2499999999998	115.33333333333333	132.66666666666666	0.1605754727926674	0.5290794283815217
Lin_ORA3	Sch_ORA3	0.1653616306930229	0.7078144048640461	0.2336228671762972	984	251.7500000000002	732.2499999999998	108.66666666666667	115.33333333333333	0.1484010470012519	0.4581264481959612
Gac_ORA3	Xma_ORA3	0.1780444066979559	1.0367332291896691	0.17173598924490813	945	243.58333333333348	701.4166666666665	111.16666666666666	136.83333333333334	0.15848877272187242	0.561752
Gac_ORA3	Gmo_ORA3	0.1917388624776979	1.0382272423012215	0.1846790901505439	966	250.8333333333336	715.1666666666665	121	141	0.1691913306921464	0.5621262458471755
Gac_ORA3	Oni_ORA3	0.18664397352665799	0.6907839216774796	0.2701915427814492	981	254.7500000000002	726.2499999999998	120.00000000000001	115	0.1652323580034424	0.4514229636898917
Gac_ORA3	Sch_ORA3	0.15528951950501904	0.39956095321340757	0.38865038802247054	990	254.5000000000002	735.4999999999998	103.16666666666667	78.83333333333333	0.14026739179696357	0.3097576948264568
Xma_ORA3	Gmo_ORA3	0.2228804941833548	1.8644640961421595	0.1195413173385994	942	239.25000000000017	702.7499999999998	135.5	164.5	0.19281394521522596	0.687565
Xma_ORA3	Oni_ORA3	0.20029647842598586	0.914223	0.219089	936	239.58333333333343	696.4166666666665	122.41666666666667	126.58333333333333	0.175781	0.5283478260869563
Xma_ORA3	Sch_ORA3	0.19629523265022747	0.7522170211676558	0.2609555847932305	951	240.75000000000014	710.2499999999999	122.66666666666667	114.33333333333333	0.17270913997418752	0.4749048113534092
Gmo_ORA3	Oni_ORA3	0.23690475684716344	1.3544868999312065	0.17490368999448844	960	247.83333333333354	712.1666666666665	144.66666666666666	155.33333333333334	0.20313597004446526	0.626765
Gmo_ORA3	Sch_ORA3	0.21488003546994644	1.188468706868745	0.18080411728811122	972	247.6666666666669	724.333	135.33333333333334	147.66666666666666	0.18683847215830657	0.5962314939434717
Oni_ORA3	Sch_ORA3	0.2169326931520152	0.4394473329803188	0.4936489014071017	981	251.08333333333354	729.9166666666665	137.5	83.5	0.18837766868363973	0.3325589113840024
Loc_ORA4	Sch_ORA4	0.27553843531861055	1.2436710574526453	0.2215525027035552	987	261.33333333333366	725.6666666666663	167.33333333333331	158.66666666666669	0.2305925585668352	0.6071428571428564
Loc_ORA4	Ola_ora4	0.3333747667504818	1.349609348135102	0.24701575104762055	1023	270.91666666666686	752.0833333333331	202.41666666666666	169.58333333333334	0.2691412742382272	0.6259612426945551
Loc_ORA4	Gaa_ora4	0.27860618090970946	0.9423144597738566	0.2956615788073244	1026	274.0000000000003	751.9999999999998	175	147	0.2327127659574469	0.5364963503649629
Loc_ORA4	Tru_ora4	0.2917435340197658	0.840782	0.34699055399442313	1008	270.50000000000034	737.4999999999995	178.25	136.75	0.24169491525423745	0.5055452865064689
Loc_ORA4	Tni_ora4	0.2976483887107156	0.7582591854673124	0.3925417514425176	990	271.2500000000003	718.7499999999998	176.58333333333331	129.41666666666663	0.2456811594202899	0.4771121351766507
Loc_ORA4	Ssa_ora4	0.25390390400777996	0.8457135789292601	0.3002244617252596	1011	268.16666666666697	742.833	160.00000000000003	135.99999999999997	0.21539151895894112	0.5071472964574263
Loc_ORA4	Dre_ora4	0.2913870178982307	0.7709599396352049	0.37795351342912353	1014	275.41666666666686	738.5833333333331	178.33333333333334	132.66666666666666	0.24145323253977216	0.48169440242057454
Loc_ORA4	CgeORA4	0.24867786484797902	1.0070726626981388	0.2469314023297225	1011	271.58333333333354	739.4166666666664	156.5	150.5	0.2116533303279613	0.5541577170911318
Loc_ORA4	Can_ORA4	0.2764935236350434	1.095416623453511	0.2524094647781997	993	265.0833333333336	727.9166666666663	168.33333333333331	152.66666666666669	0.23125357756153414	0.5759195221628414
Loc_ORA4	Gac_ORA4	0.27860618090970946	0.9423144597738566	0.2956615788073244	1026	274.0000000000003	751.9999999999998	175	147	0.2327127659574469	0.5364963503649629
Loc_ORA4	Xma_ORA4	0.27860618090970946	0.9423144597738566	0.2956615788073244	1026	274.0000000000003	751.9999999999998	175	147	0.2327127659574469	0.5364963503649629
Loc_ORA4	Oni_ORA	0.27031497131172433	1.3263994639636738	0.20379604987470612	939	255.33333333333366	683.6666666666663	155.16666666666669	158.83333333333331	0.22696245733788412	0.6220626631853777
Loc_ORA4	Gmo_ORA4	0.2762960750936245	0.5703133271981153	0.48446364816869314	1032	276.2500000000001	755.7499999999999	174.66666666666666	110.33333333333331	0.23111699195060098	0.3993966817496227
Sch_ORA4	Ola_ora4	0.1403455924249901	0.7679356289338761	0.18275697485195688	1020	262.16666666666697	757.833	97	126	0.12799648119639329	0.4806102987921164
Sch_ORA4	Gaa_ora4	0.0978769	0.4006178711685253	0.24431478149050798	1020	262.58333333333366	757.4166666666663	69.5	81.5	0.0917593	0.3103776578863849
Sch_ORA4	Tru_ora4	0.14136390814756902	0.800125	0.1766771832487955	1020	263.25000000000034	756.7499999999997	97.5	129.5	0.12884043607532217	0.49192782526115797
Sch_ORA4	Tni_ora4	0.15193744657406408	0.8486606258126526	0.1790320440854355	1017	267.5000000000003	749.4999999999998	103.08333333333333	135.91666666666666	0.1375361352012453	0.5080996884735197
Sch_ORA4	Ssa_ora4	0.1440718601755058	0.8719320590969193	0.16523289707310962	1020	260.917	759.083	99.5	134.5	0.1310791524865518	0.51549
Sch_ORA4	Dre_ora4	0.18259272841504082	1.2140156290440567	0.15040393553979076	1008	265.5000000000003	742.4999999999998	120.33333333333333	159.66666666666669	0.16206509539842878	0.6013810420590076
Sch_ORA4	CgeORA4	0.0901522	0.5372890221241353	0.16779093888362556	1008	262.41666666666697	745.583	63.33333333333333	100.66666666666666	0.0849447	0.3836138456652901
Sch_ORA4	Can_ORA4	0.0799059	0.2625353292842109	0.3043626462155109	1005	259.5833333333337	745.4166666666663	56.5	57.5	0.0757965	0.22150882825040097
Sch_ORA4	Gac_ORA4	0.0978769	0.4006178711685253	0.24431478149050798	1020	262.58333333333366	757.4166666666663	69.5	81.5	0.0917593	0.3103776578863849
Sch_ORA4	Xma_ORA4	0.0978769	0.4006178711685253	0.24431478149050798	1020	262.58333333333366	757.4166666666663	69.5	81.5	0.0917593	0.3103776578863849
Sch_ORA4	Oni_ORA	0.10918049322338697	0.6299272633838133	0.17332238112206222	945	249.50000000000034	695.4999999999997	70.66666666666666	106.33333333333333	0.10160555954948482	0.42618570474281836
Sch_ORA4	Gmo_ORA4	0.15333701293662227	1.1299495996567357	0.13570252423931484	1011	264.66666666666697	746.333	103.50000000000001	154.50000000000003	0.1386779812416258	0.583753
Ola_ora4	Gaa_ora4	0.1708967492521101	0.8102095706240343	0.21092906755036617	1095	279.2500000000001	815.7499999999999	124.66666666666667	138.33333333333334	0.1528245990397385	0.49537451507012814
Ola_ora4	Tru_ora4	0.17431637539923428	1.0738986807176987	0.16232106299147017	1044	268.7500000000002	775.2499999999998	120.58333333333333	153.41666666666666	0.1555412232613136	0.570853
Ola_ora4	Tni_ora4	0.1862886924422406	0.9683428772758598	0.1923788534143067	1026	271.25000000000017	754.7499999999998	124.50000000000001	147.50000000000003	0.1649552832063598	0.5437788018433177
Ola_ora4	Ssa_ora4	0.18951826092363427	1.1636052622946962	0.16287160866726696	1068	271.8333333333335	796.1666666666665	133.33333333333331	160.66666666666669	0.16746912288046892	0.5910484365419986
Ola_ora4	Dre_ora4	0.2152163527155691	1.3967713373418729	0.15408130662613453	1005	266.50000000000034	738.4999999999998	138.16666666666666	168.83333333333334	0.18709095012412552	0.6335209505941205
Ola_ora4	CgeORA4	0.15113189357152396	1.006724135433094	0.15012244988693632	1026	267.41666666666686	758.5833333333333	103.83333333333334	148.16666666666669	0.13687795232340988	0.5540666874415703
Ola_ora4	Can_ORA4	0.15211505875672163	0.8312674351070901	0.18299172123484547	1080	275.0000000000001	804.9999999999999	110.83333333333331	138.16666666666666	0.13768115942028986	0.5024242424242422
Ola_ora4	Gac_ORA4	0.1708967492521101	0.8102095706240343	0.21092906755036617	1095	279.2500000000001	815.7499999999999	124.66666666666667	138.33333333333334	0.1528245990397385	0.49537451507012814
Ola_ora4	Xma_ORA4	0.1708967492521101	0.8102095706240343	0.21092906755036617	1095	279.2500000000001	815.7499999999999	124.66666666666667	138.33333333333334	0.1528245990397385	0.49537451507012814
Ola_ora4	Oni_ORA	0.13456519407500556	0.9268527315930868	0.14518508657110296	945	250.917	694.083	85.49999999999999	133.5	0.1231840557089687	0.5320491531052799
Ola_ora4	Gmo_ORA4	0.20091791450910468	1.3746787467936001	0.14615626740264961	1080	279.0833333333334	800.9166666666665	141.16666666666669	175.83333333333334	0.1762563729060452	0.6300388175574797
Gaa_ora4	Tru_ora4	0.14518647120925088	0.6810704735024813	0.21317393259263342	1044	270.0000000000002	773.9999999999998	102.16666666666666	120.83333333333333	0.13199827734711458	0.44753086419753046
Gaa_ora4	Tni_ora4	0.14775850347999572	0.7019319952691493	0.210503	1026	271.66666666666697	754.333	101.16666666666667	123.83333333333334	0.13411400795404338	0.45582822085889524
Gaa_ora4	Ssa_ora4	0.14957057224318587	0.812282	0.18413618762323383	1080	276.16666666666686	803.8333333333331	108.99999999999999	137	0.1356	0.4960772480386237
Gaa_ora4	Dre_ora4	0.20627575795250894	1.1080839490023002	0.1861553523433275	1032	273.2500000000003	758.7499999999997	136.83333333333331	158.16666666666669	0.1803404722679847	0.5788350106739855
Gaa_ora4	CgeORA4	0.0975771	0.541338	0.1802515564838461	1032	270.5833333333336	761.4166666666665	69.66666666666666	104.33333333333333	0.0914961	0.3855866954111484
Gaa_ora4	Can_ORA4	0.0750545	0.38326808642363164	0.19582766032342397	1092	279.91666666666686	812.0833333333331	58	84	0.0714212	0.30008931229532576
Gaa_ora4	Gac_ORA4	0	0	NaN	1107	284.0000000000001	822.9999999999999	0	0	0	0
Gaa_ora4	Xma_ORA4	0	0	NaN	1107	284.0000000000001	822.9999999999999	0	0	0	0
Gaa_ora4	Oni_ORA	0.1190199513601444	0.6534758249440304	0.18213367169372843	945	251.41666666666703	693.583	76.33333333333333	109.66666666666667	0.11005647002282835	0.4361948955916467
Gaa_ora4	Gmo_ORA4	0.18578829471778446	0.8666980509695871	0.2143633466233604	1089	282.83333333333337	806.1666666666665	132.66666666666669	145.33333333333334	0.16456481290055824	0.5138479670005892
Tru_ora4	Tni_ora4	0.0686054	0.3237526419582543	0.2119066966966263	1026	272.2500000000002	753.7499999999998	49.41666666666667	71.58333333333333	0.0655611	0.26293235384144453
Tru_ora4	Ssa_ora4	0.1673509481401976	0.8069234932970238	0.2073938229960504	1044	268.41666666666697	775.583	116.33333333333333	132.66666666666666	0.14999462769958102	0.4942564420987265
Tru_ora4	Dre_ora4	0.20411392624021185	0.7888677614499555	0.2587428923005374	1008	267.91666666666697	740.083	132.25	130.74999999999997	0.1786960927823444	0.4880248833592528
Tru_ora4	CgeORA4	0.12226636585142084	0.6755057264958759	0.18099974738284813	1014	266.5000000000003	747.4999999999998	84.33333333333333	118.66666666666666	0.11282051282051285	0.445278
Tru_ora4	Can_ORA4	0.1334036113699458	0.744002	0.17930546769192143	1029	266.66666666666697	762.333	93.16666666666666	125.83333333333333	0.1222125054656756	0.47187499999999943
Tru_ora4	Gac_ORA4	0.14518647120925088	0.6810704735024813	0.21317393259263342	1044	270.0000000000002	773.9999999999998	102.16666666666666	120.83333333333333	0.13199827734711458	0.44753086419753046
Tru_ora4	Xma_ORA4	0.14518647120925088	0.6810704735024813	0.21317393259263342	1044	270.0000000000002	773.9999999999998	102.16666666666666	120.83333333333333	0.13199827734711458	0.44753086419753046
Tru_ora4	Oni_ORA	0.13567758054560944	1.092351425739502	0.1242068965614781	945	252.0833333333337	692.9166666666663	86	145.00000000000003	0.12411304870715581	0.5752066115702472
Tru_ora4	Gmo_ORA4	0.1883684135711161	0.7558104330116316	0.24922706189769836	1032	271.5833333333336	760.4166666666664	126.66666666666667	129.33333333333331	0.16657534246575348	0.4762196992942615
Tni_ora4	Ssa_ora4	0.17164541140581416	0.7052460746936237	0.24338371749233936	1023	270.1666666666669	752.833	115.5	123.49999999999999	0.15342041177772864	0.4571252313386794
Tni_ora4	Dre_ora4	0.19004940760048786	0.7419558909876708	0.25614650400241373	990	269.7500000000003	720.2499999999998	120.91666666666666	127.08333333333334	0.16788152261946088	0.47111523015137424
Tni_ora4	CgeORA4	0.14803836519441588	0.6351616421943616	0.23307195422408025	993	267.2500000000002	725.7499999999998	97.50000000000001	114.5	0.1343437822941785	0.4284377923292793
Tni_ora4	Can_ORA4	0.14737770328759214	0.7971706545495209	0.18487597661365862	1002	265.83333333333366	736.1666666666663	98.50000000000001	130.5	0.13380122254924165	0.4909090909090903
Tni_ora4	Gac_ORA4	0.14775850347999572	0.7019319952691493	0.210503	1026	271.66666666666697	754.333	101.16666666666667	123.83333333333334	0.13411400795404338	0.45582822085889524
Tni_ora4	Xma_ORA4	0.14775850347999572	0.7019319952691493	0.210503	1026	271.66666666666697	754.333	101.16666666666667	123.83333333333334	0.13411400795404338	0.45582822085889524
Tni_ora4	Oni_ORA	0.14606259865923338	1.1253859799784451	0.1297888913295605	945	256.8333333333337	688.1666666666663	91.33333333333334	149.66666666666669	0.13271978687333502	0.5827384815055151
Tni_ora4	Gmo_ORA4	0.18160041682799064	0.6746222463900782	0.2691883017492224	1014	273.0833333333336	740.9166666666664	119.50000000000001	121.49999999999999	0.16128669441007767	0.44491913335367667
Ssa_ora4	Dre_ora4	0.19868524178351454	0.9549003183646241	0.20806909157155348	1032	270.5000000000002	761.4999999999998	132.91666666666666	146.08333333333331	0.17454585248413224	0.5400492914356125
Ssa_ora4	CgeORA4	0.0935523	0.6973797468243521	0.1341483356958507	1032	268.3333333333336	763.6666666666665	67.16666666666667	121.83333333333334	0.0879529	0.45403726708074493
Ssa_ora4	Can_ORA4	0.15502015460641433	0.8216684389107524	0.18866509563385123	1065	272.41666666666697	792.583	111	136	0.14004836505099363	0.4992352401345972
Ssa_ora4	Gac_ORA4	0.14957057224318587	0.812282	0.18413618762323383	1080	276.16666666666686	803.8333333333331	108.99999999999999	137	0.1356	0.4960772480386237
Ssa_ora4	Xma_ORA4	0.14957057224318587	0.812282	0.18413618762323383	1080	276.16666666666686	803.8333333333331	108.99999999999999	137	0.1356	0.4960772480386237
Ssa_ora4	Oni_ORA	0.1369750450455784	1.0449874702956023	0.13107816977636236	945	250.08333333333366	694.9166666666663	87	141	0.1251948674901068	0.563812
Ssa_ora4	Gmo_ORA4	0.1725059882283274	0.762506	0.2262355301206557	1071	277.16666666666686	793.8333333333331	122.33333333333333	132.66666666666666	0.15410455595213104	0.4786530366806972
Dre_ora4	CgeORA4	0.1617893005039402	0.9459710862523332	0.17102985794724776	1005	269.7500000000002	735.2499999999998	107	145	0.1455287317239035	0.5375347544022239
Dre_ora4	Can_ORA4	0.1895986887417263	1.12618	0.16835512602785507	1005	266.3333333333336	738.6666666666664	123.75	155.25000000000003	0.16753158844765348	0.5829161451814764
Dre_ora4	Gac_ORA4	0.20627575795250894	1.1080839490023002	0.1861553523433275	1032	273.2500000000003	758.7499999999997	136.83333333333331	158.16666666666669	0.1803404722679847	0.5788350106739855
Dre_ora4	Xma_ORA4	0.20627575795250894	1.1080839490023002	0.1861553523433275	1032	273.2500000000003	758.7499999999997	136.83333333333331	158.16666666666669	0.1803404722679847	0.5788350106739855
Dre_ora4	Oni_ORA	0.1863103302002017	1.1977154199137228	0.15555475624887802	945	256.50000000000034	688.4999999999997	113.58333333333333	153.41666666666669	0.16497216170418794	0.5981156595191676
Dre_ora4	Gmo_ORA4	0.1974124929505767	0.6461144114147239	0.305538	1020	273.41666666666686	746.583	129.58333333333334	118.41666666666666	0.17356847862484662	0.4330996647363605
CgeORA4	Can_ORA4	0.0832321	0.632593	0.13157288673168682	1029	269.5000000000002	759.4999999999998	59.83333333333333	115.16666666666666	0.0787799	0.42733457019171267
CgeORA4	Gac_ORA4	0.0975771	0.541338	0.1802515564838461	1032	270.5833333333336	761.4166666666665	69.66666666666666	104.33333333333333	0.0914961	0.3855866954111484
CgeORA4	Xma_ORA4	0.0975771	0.541338	0.1802515564838461	1032	270.5833333333336	761.4166666666665	69.66666666666666	104.33333333333333	0.0914961	0.3855866954111484
CgeORA4	Oni_ORA	0.1069452010027968	0.6219699017454355	0.17194594256518883	933	250.75000000000034	682.2499999999995	68	106	0.0996702	0.4227318045862407
CgeORA4	Gmo_ORA4	0.12238477174707627	0.6977467106626595	0.17539999813233917	1023	271.00000000000017	751.9999999999999	84.91666666666667	123.08333333333333	0.11292109929078016	0.4541820418204179
Can_ORA4	Gac_ORA4	0.0750545	0.38326808642363164	0.19582766032342397	1092	279.91666666666686	812.0833333333331	58	84	0.0714212	0.30008931229532576
Can_ORA4	Xma_ORA4	0.0750545	0.38326808642363164	0.19582766032342397	1092	279.91666666666686	812.0833333333331	58	84	0.0714212	0.30008931229532576
Can_ORA4	Oni_ORA	0.11576065217604127	0.6601899556962614	0.1753444613587853	930	247.917	682.083	73.16666666666667	108.83333333333333	0.10726939523518637	0.43899159663865484
Can_ORA4	Gmo_ORA4	0.16195551067060304	1.0020921125848916	0.16161738889735355	1071	277.5000000000001	793.4999999999999	115.58333333333333	153.41666666666663	0.1456626759084226	0.5528528528528525
Gac_ORA4	Xma_ORA4	0	0	NaN	1107	284.0000000000001	822.9999999999999	0	0	0	0
Gac_ORA4	Oni_ORA	0.1190199513601444	0.6534758249440304	0.18213367169372843	945	251.41666666666703	693.583	76.33333333333333	109.66666666666667	0.11005647002282835	0.4361948955916467
Gac_ORA4	Gmo_ORA4	0.18578829471778446	0.8666980509695871	0.2143633466233604	1089	282.83333333333337	806.1666666666665	132.66666666666669	145.33333333333334	0.16456481290055824	0.5138479670005892
Xma_ORA4	Oni_ORA	0.1190199513601444	0.6534758249440304	0.18213367169372843	945	251.41666666666703	693.583	76.33333333333333	109.66666666666667	0.11005647002282835	0.4361948955916467
Xma_ORA4	Gmo_ORA4	0.18578829471778446	0.8666980509695871	0.2143633466233604	1089	282.83333333333337	806.1666666666665	132.66666666666669	145.33333333333334	0.16456481290055824	0.5138479670005892
Oni_ORA	Gmo_ORA4	0.1498138309121875	1.0482365433065177	0.1429198703945394	945	253.41666666666706	691.583	93.91666666666667	143.08333333333331	0.13579949391492957	0.5646169023347574
Ola_ora5	Gaa_ora5	0.3165810722056971	1.118083124120951	0.283146	1071	270.7500000000002	800.2499999999998	206.66666666666663	157.33333333333331	0.25825262938665006	0.5811018775007689
Ola_ora5	Tni_ora5	0.29401023962637485	1.247457402112028	0.23568759873370912	1038	256.5000000000003	781.4999999999998	190.08333333333331	155.91666666666669	0.24322883343996593	0.6078622482131248
Ola_ora5	Ssa_ora5a	0.3503371898291267	1.1898800178475297	0.29443068592989735	1008	249.08333333333357	758.9166666666665	212.41666666666666	148.58333333333334	0.27989458658175037	0.5965205754432915
Ola_ora5	Ssa_ora5b	0.35898562059321076	1.3975885482631274	0.2568607341834227	1068	265.0000000000001	802.9999999999998	229.08333333333331	167.91666666666669	0.28528435035284355	0.6336477987421382
Ola_ora5	Dre_ora5	0.39350364973395324	1.3261	0.29673778009799295	897	219.58333333333348	677.4166666666665	207.41666666666666	136.58333333333334	0.3061877229671547	0.6220113851992406
Ola_ora5	Tru_ORA5	0.29894389264357685	1.3204817125551211	0.22639002857913337	1023	255.75000000000026	767.2499999999998	189.16666666666669	158.83333333333331	0.24655153687411763	0.6210492016943623
Ola_ora5	Pol_ORA5	0.2575537266400016	1.2312100884976516	0.20918747258989248	1041	256.16666666666697	784.833	171.0833333333333	154.91666666666669	0.21798683372265876	0.60475
Ola_ora5	Cro_ORA5	0.32509653016120704	1.4568346442662592	0.223153	1050	256.16666666666697	793.833	209.41666666666666	164.58333333333334	0.26380432500524886	0.6424853610930377
Ola_ora5	Mar_ORA5	0.300479	1.002271251756489	0.29979788191327983	1071	261.5000000000002	809.4999999999998	200.41666666666663	144.58333333333334	0.24758081120032943	0.5528999362651366
Ola_ora5	CgeORA5	0.2686490593540472	1.0939275295918227	0.2455821360070244	1008	247.00000000000028	760.9999999999998	171.83333333333331	142.16666666666669	0.22579938677179154	0.5755735492577592
Ola_ora5	Can_ORA5	0.2754075270783558	1.1348942666564659	0.24267241025874534	1077	261.7500000000002	815.2499999999998	187.91666666666666	153.08333333333334	0.23050189103546975	0.5848455905762491
Ola_ora5	Cau_ORA5	0.2732533625132262	0.926623	0.294892	1071	263.16666666666686	807.8333333333331	184.99999999999997	140	0.22900763358778628	0.5319822672577577
Ola_ora5	Gac_ORA5	0.3165810722056971	1.118083124120951	0.283146	1071	270.7500000000002	800.2499999999998	206.66666666666663	157.33333333333331	0.25825262938665006	0.5811018775007689
Ola_ora5	Xma_ORA5	0.33759	1.1406803582931035	0.2959551129714075	1032	249.66666666666697	782.333	212.66666666666669	146.33333333333334	0.27183638687686423	0.5861148197596789
Ola_ora5	Oni_ORA5	0.26865916744321405	0.8002830080501256	0.3357052002113565	1071	259.8333333333336	811.1666666666665	183.16666666666663	127.83333333333333	0.22580645161290322	0.4919820397690822
Ola_ora5	Gma_ORA5	0.3039227127287817	1.4177925545022587	0.21436331553841398	951	241.33333333333354	709.6666666666665	177.33333333333331	153.66666666666669	0.24988257397839364	0.6367403314917123
Ola_ora5	Loc_ORA5	0.4660975890132975	2.005123364696655	0.23245332293248255	1023	256.0000000000002	766.9999999999998	266.25	178.75000000000003	0.3471316818774447	0.6982421874999994
Gaa_ora5	Tni_ora5	0.21834826955564418	0.7496983686843695	0.29124815882795524	1050	267.41666666666697	782.583	148.25000000000003	126.75	0.18943669470769897	0.47397943284512256
Gaa_ora5	Ssa_ora5a	0.23724006631730127	1.0063217026818727	0.23574972663816204	1005	255.58333333333354	749.4166666666665	152.41666666666669	141.58333333333331	0.20338040698320922	0.553962
Gaa_ora5	Ssa_ora5b	0.24602958219147358	1.177223746525258	0.20899135182896592	1086	279.0833333333336	806.9166666666664	169.25	165.75	0.2097490447175463	0.5939086294416238
Gaa_ora5	Dre_ora5	0.3637479275456685	0.9560812176385158	0.3804571419613409	897	223.91666666666686	673.0833333333331	194.00000000000003	121.00000000000001	0.2882258264207009	0.5403796055080011
Gaa_ora5	Tru_ORA5	0.17134823019500164	0.6362161534595514	0.2693239227945749	1017	261.9166666666669	755.083	115.66666666666666	112.33333333333334	0.15318397527866687	0.42888959592745746
Gaa_ora5	Pol_ORA5	0.1754857812870918	0.6454383526183318	0.27188620040194933	1110	283.41666666666686	826.5833333333331	129.33333333333334	122.66666666666666	0.15646738582518405	0.4328138782710964
Gaa_ora5	Cro_ORA5	0.2352498449166725	0.597054	0.394017	1101	279.7500000000002	821.2499999999998	165.83333333333331	115.16666666666666	0.20192795535261293	0.41167709264223973
Gaa_ora5	Mar_ORA5	0.20817543641454656	0.7589983618735026	0.27427652926771645	1107	280.0000000000003	826.9999999999998	150.33333333333334	133.66666666666666	0.18178153970173325	0.47738095238095185
Gaa_ora5	CgeORA5	0.182234	0.5227791138453987	0.3485876503175261	1101	278.91666666666697	822.083	133	105	0.16178408514951856	0.3764565282342392
Gaa_ora5	Can_ORA5	0.12236563439173109	0.515954	0.23716387486425955	1113	281.91666666666697	831.083	93.83333333333333	105.16666666666667	0.11290484307630606	0.37304167898315066
Gaa_ora5	Cau_ORA5	0.19642704606461983	0.5480961258234281	0.35838065041879125	1095	276.66666666666697	818.333	141.41666666666669	107.58333333333331	0.17281059063136464	0.38885542168674647
Gaa_ora5	Gac_ORA5	0	0	NaN	1113	291.33333333333354	821.6666666666665	0	0	0	0
Gaa_ora5	Xma_ORA5	0.3388432032550168	0.947745	0.3575255456159667	1089	271.66666666666697	817.333	222.8333333333333	146.16666666666663	0.27263458401305063	0.5380368098159501
Gaa_ora5	Oni_ORA5	0.22087508440019724	0.6670548429541214	0.3311198273023985	1092	275.7500000000002	816.2499999999998	156.16666666666666	121.83333333333333	0.19132210311383363	0.441825
Gaa_ora5	Gma_ORA5	0.2180860287230517	0.6603891813479844	0.33023864545735765	945	244.83333333333354	700.1666666666665	132.5	107.50000000000001	0.18924065698643183	0.43907420013614673
Gaa_ora5	Loc_ORA5	0.3644037180986078	0.986387	0.3694329892231481	1029	265.33333333333354	763.6666666666665	220.41666666666669	145.58333333333331	0.28862941946748155	0.5486809045226125
Tni_ora5	Ssa_ora5a	0.26499270718410517	0.9115586673107685	0.2907028551062681	1020	254.00000000000023	765.9999999999998	171	134	0.22323759791122721	0.5275590551181097
Tni_ora5	Ssa_ora5b	0.24230450773112192	0.9339612276323082	0.2594374376176084	1062	266.3333333333335	795.6666666666665	164.75	142.25	0.2070590699622958	0.5341051314142675
Tni_ora5	Dre_ora5	0.3662941879272466	0.9903209583759166	0.36987421585821345	897	219.5000000000001	677.4999999999999	196.33333333333331	120.66666666666666	0.2897908979089791	0.5497342444950643
Tni_ora5	Tru_ORA5	0.0919998	0.2510337545896348	0.36648389596345643	1056	264.8333333333335	791.1666666666665	68.5	56.5	0.086581	0.2133417243549401
Tni_ora5	Pol_ORA5	0.18282416022171327	0.7352315384174088	0.2486620209672229	1068	266.7500000000001	801.2499999999998	130	124.99999999999999	0.16224648985959442	0.46860356138706627
Tni_ora5	Cro_ORA5	0.25345685877471136	0.7371001888646969	0.3438567274892345	1065	263.3333333333336	801.6666666666665	172.41666666666669	123.58333333333334	0.21507276507276513	0.469304
Tni_ora5	Mar_ORA5	0.24886350021448972	1.0404244456374308	0.23919420699695304	1074	266.58333333333354	807.4166666666665	171	150	0.21178656208071012	0.5626758361988117
Tni_ora5	CgeORA5	0.21192522883875786	0.8311294431975675	0.25498462432449426	1059	262.7500000000002	796.2499999999998	147	132	0.18461538461538468	0.502379
Tni_ora5	Can_ORA5	0.2065420002377813	0.9466082571156078	0.2181916317391225	1074	266.2500000000002	807.7499999999998	145.83333333333334	143.16666666666666	0.18054265965129482	0.5377151799687006
Tni_ora5	Cau_ORA5	0.22207081271553178	0.848771	0.26163818870593997	1071	266.3333333333335	804.6666666666665	154.66666666666666	135.33333333333334	0.19221209610604809	0.5081351689612013
Tni_ora5	Gac_ORA5	0.21834826955564418	0.7496983686843695	0.29124815882795524	1050	267.41666666666697	782.583	148.25000000000003	126.75	0.18943669470769897	0.47397943284512256
Tni_ora5	Xma_ORA5	0.2860180231109316	1.4567742129071861	0.19633655001357053	1029	250.3333333333336	778.6666666666664	185.16666666666663	160.83333333333334	0.23779965753424662	0.6424766977363509
Tni_ora5	Oni_ORA5	0.2013448507958241	0.8931681221667794	0.22542771713277446	1041	255.25000000000028	785.7499999999998	138.75	133.25	0.1765828825962457	0.5220372184133197
Tni_ora5	Gma_ORA5	0.24598741597222623	0.6114173803379238	0.4023232310410797	960	243.16666666666688	716.8333333333331	150.33333333333334	101.66666666666669	0.2097186700767264	0.41809458533241917
Tni_ora5	Loc_ORA5	0.34953679372538105	1.0664047132576766	0.32777123861128515	1029	260.66666666666686	768.3333333333331	214.66666666666666	148.33333333333334	0.2793926247288504	0.5690537084398973
Ssa_ora5a	Ssa_ora5b	0.0765126	0.1671145122434561	0.4578451576463546	1020	257.00000000000017	762.9999999999998	55.5	38.5	0.0727392	0.14980544747081703
Ssa_ora5a	Dre_ora5	0.34170746834862026	1.296510318262937	0.26355938979833154	897	221.41666666666677	675.5833333333333	185.41666666666666	136.58333333333334	0.2744541754039719	0.6168611215656753
Ssa_ora5a	Tru_ORA5	0.2446705461516221	0.8015840162172206	0.3052338135511412	1002	253.16666666666686	748.8333333333331	156.33333333333334	124.66666666666669	0.2087691965279324	0.4924292297564184
Ssa_ora5a	Pol_ORA5	0.22597202867265515	0.9396541980640485	0.2404842431803327	1017	254.16666666666686	762.8333333333331	148.83333333333334	136.16666666666669	0.19510596460563695	0.5357377049180324
Ssa_ora5a	Cro_ORA5	0.18403021792327395	0.8530736695438799	0.215726	972	240.75000000000017	731.2499999999998	119.33333333333333	122.66666666666667	0.16319088319088323	0.5095188646590513
Ssa_ora5a	Mar_ORA5	0.2335368334639654	1.141992668855083	0.20449941565570667	1017	251.25000000000023	765.7499999999998	153.66666666666669	147.33333333333334	0.20067471977364248	0.5864013266998337
Ssa_ora5a	CgeORA5	0.1698045580111312	0.7852908592524436	0.21623142051185518	1011	252.00000000000023	758.9999999999998	115.33333333333333	122.66666666666667	0.15195432586736937	0.48677248677248636
Ssa_ora5a	Can_ORA5	0.22291778522369313	1.1108723529400464	0.2006691269556908	1020	251.6666666666669	768.333	148.16666666666669	145.83333333333334	0.19284164859002179	0.5794701986754962
Ssa_ora5a	Cau_ORA5	0.2325863448875507	0.9591189391247268	0.24250000224143678	1014	252.6666666666669	761.333	152.25000000000003	136.75	0.1999781085814362	0.5412269129287594
Ssa_ora5a	Gac_ORA5	0.23724006631730127	1.0063217026818727	0.23574972663816204	1005	255.58333333333354	749.4166666666665	152.41666666666669	141.58333333333331	0.20338040698320922	0.553962
Ssa_ora5a	Xma_ORA5	0.31156653300222065	1.3655602545759775	0.2281602235845431	1002	245.0000000000002	756.9999999999998	193.00000000000003	154	0.2549537648612947	0.6285714285714281
Ssa_ora5a	Oni_ORA5	0.22757876932004012	1.0283032493822657	0.22131484020570186	1008	248.08333333333354	759.9166666666665	149.16666666666669	138.83333333333331	0.19629345322952085	0.5596237823312054
Ssa_ora5a	Gma_ORA5	0.2403170105253849	0.9353762333976144	0.2569201589102486	960	245.08333333333348	714.9166666666665	147	131	0.2056183704394452	0.5345120707242431
Ssa_ora5a	Loc_ORA5	0.36446800532141277	1.3421097819328214	0.2715634817865116	1005	255.58333333333348	749.4166666666665	216.33333333333334	159.66666666666666	0.28866896475036147	0.6247147049233774
Ssa_ora5b	Dre_ora5	0.31713938644908835	1.3565629706064546	0.233782	897	222.58333333333343	674.4166666666666	174.41666666666669	139.58333333333334	0.2586185592487335	0.6271059528266565
Ssa_ora5b	Tru_ORA5	0.2456792313193642	0.9056793154215947	0.2712651455498906	1056	268.00000000000006	788	165.08333333333334	140.91666666666666	0.20949661590524535	0.5258084577114427
Ssa_ora5b	Pol_ORA5	0.25137180056908637	1.1210533268851037	0.22422822763260875	1119	279.7500000000002	839.2499999999998	179.25000000000003	162.75	0.21358355674709573	0.5817694369973185
Ssa_ora5b	Cro_ORA5	0.23323831670246153	0.9069560042961875	0.257166	1119	278.41666666666686	840.5833333333331	168.5	146.5	0.20045603251710126	0.5261897635438488
Ssa_ora5b	Mar_ORA5	0.25982227558069326	1.1087142592566108	0.23434557047629498	1128	279.0833333333336	848.9166666666664	186.41666666666666	161.5833333333333	0.21959359968587422	0.5789787996416834
Ssa_ora5b	CgeORA5	0.19503747908089938	0.8612139625042969	0.22646808757460926	1119	278.5833333333336	840.4166666666665	144.33333333333331	142.66666666666669	0.17174020823004463	0.5121148668860301
Ssa_ora5b	Can_ORA5	0.24008466603490153	1.2995029146435324	0.18475115625328115	1122	277.91666666666697	844.083	173.41666666666666	171.58333333333334	0.2054496988843914	0.6173913043478254
Ssa_ora5b	Cau_ORA5	0.23134018936811235	1.0385917626483927	0.2227441018578835	1113	276.5833333333336	836.4166666666665	166.5	155.5	0.19906346517883833	0.5622175354022291
Ssa_ora5b	Gac_ORA5	0.24602958219147358	1.177223746525258	0.20899135182896592	1086	279.0833333333336	806.9166666666664	169.25	165.75	0.2097490447175463	0.5939086294416238
Ssa_ora5b	Xma_ORA5	0.34984352793139994	1.530923120701806	0.228518	1092	264.5833333333336	827.4166666666664	231.33333333333334	172.66666666666669	0.2795850538825663	0.6525984251968499
Ssa_ora5b	Oni_ORA5	0.24485799751330573	1.1989138541499007	0.204233	1107	274.0833333333335	832.9166666666665	174	164	0.2089044522261131	0.5983581635755546
Ssa_ora5b	Gma_ORA5	0.20603981400934335	0.9440180010964814	0.21825835288101195	960	246.7500000000001	713.2499999999999	128.5	132.5	0.18016123378899407	0.536981
Ssa_ora5b	Loc_ORA5	0.3526825615605328	1.3603141404323158	0.259266	1056	268.1666666666668	787.8333333333333	221.66666666666669	168.33333333333334	0.2813623862915169	0.6277190801740209
Dre_ora5	Tru_ORA5	0.357968	0.9799467232324093	0.36529346292295056	897	223.6666666666668	673.3333333333333	191.66666666666666	122.33333333333333	0.2846534653465347	0.546945
Dre_ora5	Pol_ORA5	0.3632147959298757	1.2033143109916158	0.3018453222172361	897	220.83333333333346	676.1666666666665	194.66666666666666	132.33333333333331	0.2878974611782106	0.5992452830188675
Dre_ora5	Cro_ORA5	0.3454128649514851	1.1834189433576916	0.29187707944867936	894	218.4166666666668	675.5833333333333	186.99999999999997	130	0.27679782903663497	0.5951926745516974
Dre_ora5	Mar_ORA5	0.36650647829419236	1.6400295548587458	0.22347553262584907	897	220.6666666666668	676.3333333333333	196.08333333333331	146.91666666666666	0.28992114342040415	0.6657854984894256
Dre_ora5	CgeORA5	0.3310705904389755	1.0461585786084602	0.31646310340383244	891	221.0000000000001	669.9999999999999	179.33333333333331	124.66666666666666	0.2676616915422886	0.5641025641025638
Dre_ora5	Can_ORA5	0.339516	1.286288670456111	0.26395021901199317	897	219.5000000000001	677.4999999999999	185	135	0.2730627306273063	0.615034
Dre_ora5	Cau_ORA5	0.33965950209825524	1.0899398096685968	0.3116314305480143	897	222.16666666666677	674.8333333333333	184.33333333333331	127.66666666666666	0.2731538651518894	0.5746436609152284
Dre_ora5	Gac_ORA5	0.3637479275456685	0.9560812176385158	0.3804571419613409	897	223.91666666666686	673.0833333333331	194.00000000000003	121.00000000000001	0.2882258264207009	0.5403796055080011
Dre_ora5	Xma_ORA5	0.4322451789875733	1.2144021466385553	0.3559324892367991	894	217.2500000000001	676.7499999999999	222.33333333333331	130.66666666666666	0.3285309690924763	0.6014576141158416
Dre_ora5	Oni_ORA5	0.3541013544081021	1.4268676162953544	0.24816692898775894	891	217.83333333333343	673.1666666666665	190	139	0.2822480812082199	0.6381025248661053
Dre_ora5	Gma_ORA5	0.3400611715514396	0.8047132924172182	0.4225867458085043	891	224.41666666666677	666.5833333333333	182.25	110.75	0.27340917614701843	0.49350167099888576
Dre_ora5	Loc_ORA5	0.45330493155112606	1.2542042434463188	0.3614283191272969	894	222.58333333333343	671.4166666666665	228.41666666666669	135.58333333333331	0.3402010673948121	0.6091351553725193
Tru_ORA5	Pol_ORA5	0.17010023681045616	0.7514237387997182	0.22637059228680298	1050	264.2500000000001	785.7499999999999	119.58333333333333	125.41666666666667	0.15219005196733484	0.47461368653421615
Tru_ORA5	Cro_ORA5	0.22219936210737928	0.7158075924976612	0.3104177217959661	1053	262.16666666666686	790.8333333333331	152.08333333333331	120.91666666666667	0.19230769230769232	0.4612205975842336
Tru_ORA5	Mar_ORA5	0.20315738359479718	0.9651293902050357	0.2104975619399982	1056	263.25000000000017	792.7499999999998	141.08333333333331	142.91666666666669	0.17796699253652898	0.5428933206710982
Tru_ORA5	CgeORA5	0.18354109891855597	0.7355952222695225	0.24951371809115205	1041	259.91666666666686	781.0833333333331	127.16666666666667	121.83333333333333	0.16280806572068712	0.4687399807630647
Tru_ORA5	Can_ORA5	0.17453172296830788	0.9247887743641259	0.18872603972546476	1056	262.3333333333335	793.6666666666665	123.58333333333334	139.41666666666666	0.15571188576228479	0.5314485387547646
Tru_ORA5	Cau_ORA5	0.1931720630259926	0.7074361964077707	0.2730593430289323	1056	264.7500000000001	791.2499999999999	134.75	121.25	0.17030015797788312	0.4579792256846079
Tru_ORA5	Gac_ORA5	0.17134823019500164	0.6362161534595514	0.2693239227945749	1017	261.9166666666669	755.083	115.66666666666666	112.33333333333334	0.15318397527866687	0.42888959592745746
Tru_ORA5	Xma_ORA5	0.31037964623531916	1.3315930246150858	0.2330889697511283	1053	258.5833333333335	794.4166666666665	201.91666666666666	161.08333333333331	0.2541697262142033	0.6229455365775052
Tru_ORA5	Oni_ORA5	0.19703042205201649	1.0117432504424397	0.19474350035530677	1032	254.33333333333354	777.6666666666665	134.75	141.25	0.1732747535362195	0.5553735255570114
Tru_ORA5	Gma_ORA5	0.21103378114846266	0.5721838265042091	0.36882164677353085	960	246.91666666666686	713.0833333333331	131.16666666666666	98.83333333333333	0.18394297066728998	0.40026999662504187
Tru_ORA5	Loc_ORA5	0.3952490062951385	1.0649154173853927	0.3711553047711187	1056	269.9166666666668	786.0833333333333	241.49999999999997	153.49999999999997	0.30721933637230997	0.568694
Pol_ORA5	Cro_ORA5	0.20890406634053785	0.8709980623450784	0.23984446736664808	1095	271.41666666666686	823.5833333333331	150.16666666666669	139.83333333333331	0.18233329960538305	0.5151980350015347
Pol_ORA5	Mar_ORA5	0.1369506522645453	0.5608831891961775	0.24416965047715972	1110	274.5000000000002	835.4999999999998	104.58333333333333	108.41666666666667	0.1251745461799322	0.3949605343047963
Pol_ORA5	CgeORA5	0.13629121257747054	0.6338521016778834	0.2150205264235792	1107	273.8333333333336	833.1666666666664	103.83333333333333	117.16666666666667	0.12462492498499704	0.42787583688374886
Pol_ORA5	Can_ORA5	0.10453888407752376	0.5541891975919261	0.18863392598009524	1116	275.66666666666697	840.333	82	108	0.0975803	0.3917775090689234
Pol_ORA5	Cau_ORA5	0.1264593234735615	0.551189	0.22943024873614487	1098	270.91666666666686	827.083	96.25	105.75	0.11637279596977335	0.39034143340510585
Pol_ORA5	Gac_ORA5	0.1754857812870918	0.6454383526183318	0.27188620040194933	1110	283.41666666666686	826.5833333333331	129.33333333333334	122.66666666666666	0.15646738582518405	0.4328138782710964
Pol_ORA5	Xma_ORA5	0.27582741650081655	0.928793	0.2969741739102302	1083	261.9166666666669	821.083	189.5	139.5	0.23079265198416735	0.5326121539929998
Pol_ORA5	Oni_ORA5	0.14749650065112346	0.6174645943718569	0.23887442615421667	1095	269.7500000000002	825.2499999999998	110.50000000000001	113.49999999999999	0.13389881853983646	0.4207599629286372
Pol_ORA5	Gma_ORA5	0.23490751328867643	0.8536505937099288	0.2751799331243694	960	244.75000000000017	715.2499999999999	144.25	124.74999999999999	0.20167773505767217	0.5097037793667003
Pol_ORA5	Loc_ORA5	0.3403932589857994	1.3855308862942017	0.24567713527933638	1044	263.41666666666686	780.5833333333333	213.58333333333334	166.41666666666666	0.2736201558663393	0.6317621006010751
Cro_ORA5	Mar_ORA5	0.2816574015384382	1.151787916041889	0.24453929201336988	1107	271.5833333333336	835.4166666666665	196.16666666666663	159.83333333333331	0.2348129675810474	0.5885240871432948
Cro_ORA5	CgeORA5	0.15389664144450427	0.7004697633527479	0.2197049030466199	1089	267.25000000000017	821.7499999999998	114.33333333333334	121.66666666666666	0.13913396207281215	0.4552541315871528
Cro_ORA5	Can_ORA5	0.1934174188621537	0.893008	0.2165909269289832	1068	261.5000000000002	806.4999999999998	137.5	136.5	0.17048977061376322	0.521989
Cro_ORA5	Cau_ORA5	0.22852914520609569	0.7727822429937065	0.29572256256922924	1074	264.33333333333354	809.6666666666664	159.5	127.49999999999999	0.1969946480032936	0.48234552332912944
Cro_ORA5	Gac_ORA5	0.2352498449166725	0.597054	0.394017	1101	279.7500000000002	821.2499999999998	165.83333333333331	115.16666666666666	0.20192795535261293	0.41167709264223973
Cro_ORA5	Xma_ORA5	0.3581346608707946	1.163705635130361	0.30775365355232254	1080	259.4166666666669	820.5833333333331	233.66666666666663	153.33333333333331	0.28475677871432925	0.5910697076774809
Cro_ORA5	Oni_ORA5	0.2334997755622819	0.9604649422487492	0.24311119051944344	1089	265.41666666666686	823.583	165.25	143.75	0.20064757664676725	0.5416012558869698
Cro_ORA5	Gma_ORA5	0.22026829392044198	0.6418649120013344	0.3431692398228243	960	244.41666666666683	715.5833333333333	136.58333333333331	105.41666666666667	0.19086991964597647	0.4312990112512783
Cro_ORA5	Loc_ORA5	0.3862504139944055	0.9195429264271711	0.4200460934381371	1050	263.2500000000002	786.7499999999998	237.5	139.5	0.3018748013981571	0.5299145299145295
Mar_ORA5	CgeORA5	0.16581679923820097	0.6323467097506706	0.2622244991257743	1119	274.83333333333366	844.1666666666663	125.58333333333334	117.41666666666666	0.148766	0.4272286234081256
Mar_ORA5	Can_ORA5	0.12173700777026607	0.6418974174345935	0.18965181112084864	1119	273.5833333333337	845.4166666666663	95	118	0.11237062592410059	0.43131282363691686
Mar_ORA5	Cau_ORA5	0.1548569590725058	0.6794939847551842	0.2279004119930501	1098	268.3333333333336	829.6666666666664	116.08333333333333	119.91666666666667	0.13991562876657296	0.44689440993788776
Mar_ORA5	Gac_ORA5	0.20817543641454656	0.7589983618735026	0.27427652926771645	1107	280.0000000000003	826.9999999999998	150.33333333333334	133.66666666666666	0.18178153970173325	0.47738095238095185
Mar_ORA5	Xma_ORA5	0.2689930851380198	1.0223054919847852	0.2631239754134307	1092	262.50000000000034	829.4999999999998	187.50000000000003	146.5	0.2260397830018084	0.5580952380952374
Mar_ORA5	Oni_ORA5	0.1772252382873928	0.6121480973219262	0.28951366354438046	1107	269.6666666666669	837.333	132.16666666666669	112.83333333333333	0.15784235668789817	0.4184177997527808
Mar_ORA5	Gma_ORA5	0.22754014141381362	1.3693439034395647	0.16616727240123577	960	241.58333333333357	718.4166666666665	141	152	0.1962649344623594	0.6291824767161084
Mar_ORA5	Loc_ORA5	0.39182062950267915	1.6263948099371006	0.24091360050382382	1050	263.3333333333336	786.6666666666665	240.08333333333331	174.91666666666666	0.3051906779661017	0.6642405063291132
CgeORA5	Can_ORA5	0.12260722168947305	0.6867962589714425	0.17852051476385686	1110	271.58333333333366	838.4166666666663	94.83333333333333	122.16666666666666	0.11311002882417259	0.4498312365756361
CgeORA5	Cau_ORA5	0.14540329175514644	0.6970169863078466	0.2086079602239811	1089	267.5000000000002	821.4999999999998	108.58333333333334	121.41666666666666	0.1321769121525665	0.45389408099688433
CgeORA5	Gac_ORA5	0.182234	0.5227791138453987	0.3485876503175261	1101	278.91666666666697	822.083	133	105	0.16178408514951856	0.3764565282342392
CgeORA5	Xma_ORA5	0.2848037196522417	0.8769223919115453	0.3247764252334997	1089	264.00000000000034	824.9999999999997	195.50000000000003	136.5	0.2369696969696971	0.5170454545454539
CgeORA5	Oni_ORA5	0.15809193135995597	0.6776166221808029	0.23330586379531523	1098	268.41666666666686	829.5833333333331	118.25	119.75	0.14254143646408843	0.44613474076373766
CgeORA5	Gma_ORA5	0.1836479033658766	0.9067757790274401	0.20252846140514214	954	243.91666666666686	710.0833333333331	115.66666666666667	128.33333333333331	0.16289167938035448	0.5261359754014344
CgeORA5	Loc_ORA5	0.3566005905743552	1.1235421093621636	0.31738960881207906	1035	262.16666666666686	772.8333333333331	219.3333333333333	152.66666666666666	0.28380418373948674	0.5823267641449456
Can_ORA5	Cau_ORA5	0.12793439729601008	0.5754472944906163	0.22232165920470112	1107	270.25000000000034	836.7499999999997	98.41666666666666	108.58333333333333	0.1176177671546659	0.4017884674683929
Can_ORA5	Gac_ORA5	0.12236563439173109	0.515954	0.23716387486425955	1113	281.91666666666697	831.083	93.83333333333333	105.16666666666667	0.11290484307630606	0.37304167898315066
Can_ORA5	Xma_ORA5	0.24364580677015135	0.9693710008973523	0.2513442289325831	1083	261.00000000000034	821.9999999999997	171	142	0.20802919708029205	0.5440613026819916
Can_ORA5	Oni_ORA5	0.1391164073534835	0.62115	0.22396597807097604	1107	268.91666666666697	838.083	106.41666666666667	113.58333333333333	0.12697623545789008	0.422374
Can_ORA5	Gma_ORA5	0.19000676588085402	1.0722108196346927	0.17721026723605554	960	243.08333333333354	716.9166666666665	120.33333333333333	138.66666666666669	0.16784842496803443	0.5704490915323959
Can_ORA5	Loc_ORA5	0.35656321125549845	1.2029963643782446	0.2963959175718575	1059	264.6666666666669	794.333	225.41666666666666	158.58333333333334	0.2837809483843895	0.5991813602015108
Cau_ORA5	Gac_ORA5	0.19642704606461983	0.5480961258234281	0.35838065041879125	1095	276.66666666666697	818.333	141.41666666666669	107.58333333333331	0.17281059063136464	0.38885542168674647
Cau_ORA5	Xma_ORA5	0.25394251397223266	0.7810904061211192	0.3251128319874092	1080	260.66666666666697	819.333	176.50000000000003	126.5	0.21541903986981298	0.48529411764705827
Cau_ORA5	Oni_ORA5	0.15966191736750132	0.4847587245220489	0.32936367989028165	1104	268.4166666666669	835.583	120.16666666666666	95.83333333333334	0.1438117083873542	0.35703197764669325
Cau_ORA5	Gma_ORA5	0.20165029581496824	0.9532018624134129	0.21155046351295373	951	242.16666666666686	708.8333333333331	125.33333333333336	130.66666666666663	0.17681636491888086	0.5395732966276663
Cau_ORA5	Loc_ORA5	0.3305415421217634	1.0996986030114342	0.3005746676558491	1020	256.2500000000002	763.7499999999998	204.16666666666663	147.83333333333334	0.2673213311511184	0.5769105691056906
Gac_ORA5	Xma_ORA5	0.3388432032550168	0.947745	0.3575255456159667	1089	271.66666666666697	817.333	222.8333333333333	146.16666666666663	0.27263458401305063	0.5380368098159501
Gac_ORA5	Oni_ORA5	0.22087508440019724	0.6670548429541214	0.3311198273023985	1092	275.7500000000002	816.2499999999998	156.16666666666666	121.83333333333333	0.19132210311383363	0.441825
Gac_ORA5	Gma_ORA5	0.2180860287230517	0.6603891813479844	0.33023864545735765	945	244.83333333333354	700.1666666666665	132.5	107.50000000000001	0.18924065698643183	0.43907420013614673
Gac_ORA5	Loc_ORA5	0.3644037180986078	0.986387	0.3694329892231481	1029	265.33333333333354	763.6666666666665	220.41666666666669	145.58333333333331	0.28862941946748155	0.5486809045226125
Xma_ORA5	Oni_ORA5	0.26377394391456954	0.9618195331023403	0.2742447359784523	1074	257.08333333333366	816.9166666666664	181.66666666666669	139.33333333333331	0.22238090380495776	0.541977
Xma_ORA5	Gma_ORA5	0.3505128432718926	1.5013902626734033	0.23345884943183456	951	237.91666666666686	713.0833333333331	199.66666666666666	154.33333333333331	0.2800046745354681	0.648687
Xma_ORA5	Loc_ORA5	0.42155057339119617	1.9631033101573885	0.21473682572385813	1044	258.41666666666686	785.5833333333331	253.33333333333331	179.66666666666666	0.32247798875570177	0.6952595936794577
Oni_ORA5	Gma_ORA5	0.24617058852167764	1.299332169053723	0.1894593194756031	954	240.0000000000002	713.9999999999998	149.83333333333337	148.16666666666663	0.20985060690943055	0.6173611111111105
Oni_ORA5	Loc_ORA5	0.37701060270136244	1.3411926290076357	0.28110101006170685	1047	261.2500000000002	785.7499999999998	232.83333333333331	163.16666666666666	0.2963198642485948	0.6245614035087713
Gma_ORA5	Loc_ORA5	0.319153	0.7394771213079554	0.4315933231460186	954	247.4166666666668	706.5833333333331	183.66666666666663	116.33333333333333	0.2599363132444864	0.4701919838329401
Ola_ora6	Gaa_ora6	0.34745676224678484	0.6816418150399766	0.5097351051246869	885	223.33333333333354	661.6666666666665	184	100	0.2780856423173804	0.4477611940298503
Ola_ora6	Tru_ora6	0.32129142676570566	1.1824394529567839	0.27171913619956684	891	216.25000000000023	674.7499999999998	176.33333333333334	128.66666666666669	0.2613313572928246	0.5949903660886314
Ola_ora6	Tni_ora6	0.41003687311085213	1.1209761265550031	0.3657855536772065	852	206.4166666666669	645.583	203.91666666666666	120.08333333333333	0.31586420549890293	0.5817521194993938
Ola_ora6	Dre_ora6	0.530546	1.5054557751977402	0.3524158577556456	873	223.0833333333336	649.9166666666664	247.16666666666669	144.83333333333334	0.38030516732914493	0.6492342174075451
Ola_ora6	Sch_ORA6	0.2829719588893103	0.7443307333556021	0.38016965605277675	891	215.75000000000023	675.2499999999998	159.16666666666666	101.83333333333333	0.2357151672220166	0.47199691000386196
Ola_ora6	Pol_ORA6	0.3269906735246254	0.7837505074319124	0.41721271045305497	891	211.83333333333354	679.1666666666665	180	103	0.26503067484662585	0.486231
Ola_ora6	Mar_ORA6	0.3324766651093471	0.818673	0.4061163803729546	891	212.0833333333335	678.9166666666665	182.33333333333334	105.66666666666667	0.2685651159936174	0.4982318271119839
Ola_ora6	CgeORA6	0.3308898896248345	0.9291922504374732	0.3561048743885328	903	220.25000000000028	682.7499999999998	182.66666666666669	117.33333333333334	0.2675454656414013	0.532728
Ola_ora6	Can_ORA6	0.39483820625180394	0.6641476086682615	0.5945036933032514	891	228.0833333333336	662.9166666666664	203.50000000000003	100.50000000000001	0.3069767441860467	0.44062842528315627
Ola_ora6	Lin_ORA6	0.36721238745501356	1.3061463577412114	0.2811418378029653	897	211.91666666666686	685.0833333333331	198.91666666666666	131.08333333333334	0.29035397153630954	0.6185607550137627
Ola_ora6	Cau_ORA6	0.30646688752916007	0.6965439429923885	0.4399821297886284	891	216.9166666666669	674.083	169.58333333333331	98.41666666666666	0.25157621461243673	0.4537072608528615
Ola_ora6	Ame_ORA6	0.4838117144180817	NaN	NaN	897	211.00000000000026	685.9999999999998	244.58333333333331	165.41666666666669	0.3565354713313898	0.783965	High Sequence Divergence Value (pS>=0.75)
Ola_ora6	Gma_ORA6	0.46399559087591247	1.133260380579695	0.4094342296150559	888	217.0000000000002	670.9999999999998	232.16666666666666	126.83333333333331	0.3460009935419773	0.5844854070660516
Ola_ora6	Oni_ORA6	0.35003911568167806	0.8204518055881542	0.4266418981560371	909	213.33333333333354	695.6666666666665	194.58333333333331	106.41666666666666	0.2797077144226162	0.49882812499999946
Ola_ora6	Gac_ORA6	0.34745676224678484	0.6816418150399766	0.5097351051246869	885	223.33333333333354	661.6666666666665	184	100	0.2780856423173804	0.4477611940298503
Ola_ora6	Xma_ORA6	0.34495691639614157	0.8972900183401682	0.38444305558447245	903	220.08333333333354	682.9166666666665	188.83333333333334	115.16666666666667	0.27651006711409404	0.5232866338508136
Gaa_ora6	Tru_ora6	0.28792200216184705	1.1305456120516988	0.2546752639544813	903	226.5000000000002	676.4999999999998	161.75000000000003	132.25	0.23909830007390995	0.5838852097130238
Gaa_ora6	Tni_ora6	0.34661012515464706	1.0468418492442677	0.3311007535712014	852	214.5833333333335	637.4166666666665	176.91666666666666	121.08333333333333	0.2775526212576808	0.5642718446601936
Gaa_ora6	Dre_ora6	0.5437966870137841	0.9853785010245185	0.5518657921279868	885	233.25000000000023	651.7499999999998	252.08333333333331	127.91666666666666	0.38677918424753877	0.5484101464808855
Gaa_ora6	Sch_ORA6	0.26125569692737544	0.6014773099837979	0.43435669574038116	903	226.83333333333354	676.1666666666665	149.16666666666669	93.83333333333333	0.22060635937885145	0.41366642174871376
Gaa_ora6	Pol_ORA6	0.30409883108112334	0.6492605482408018	0.46837718987406773	903	223.66666666666686	679.3333333333331	169.83333333333331	97.16666666666666	0.25000000000000006	0.4344262295081963
Gaa_ora6	Mar_ORA6	0.316727	0.786039	0.40294116896127413	903	221.75000000000017	681.2499999999998	176	108	0.2583486238532111	0.48703494926719243
Gaa_ora6	CgeORA6	0.2714376471468218	0.6526297873343911	0.4159136656257829	900	226.00000000000023	673.9999999999998	153.5	98.5	0.22774480712166179	0.43584070796460134
Gaa_ora6	Can_ORA6	0.17365110093221822	0.33205237717904645	0.522963	909	239.1666666666669	669.833	103.83333333333333	64.16666666666666	0.1550136849962678	0.26829268292682895
Gaa_ora6	Lin_ORA6	0.39297310275356123	1.2036809200217615	0.32647614182208406	897	220.25000000000014	676.7499999999998	206.99999999999997	132.00000000000003	0.30587366087920215	0.5993189557321223
Gaa_ora6	Cau_ORA6	0.270349	0.8061269643761004	0.3353679388902726	903	228.58333333333357	674.4166666666664	153.08333333333334	112.91666666666667	0.2269862844433462	0.49398468829748404
Gaa_ora6	Ame_ORA6	0.5057858983186735	NaN	NaN	888	219.33333333333348	668.6666666666665	246.00000000000003	174	0.3678963110667997	0.793313	High Sequence Divergence Value (pS>=0.75)
Gaa_ora6	Gma_ORA6	0.41569569344908247	0.9660909879724318	0.430286	882	221.08333333333348	660.9166666666665	210.91666666666669	120.08333333333334	0.3191274744672804	0.5431586882774214
Gaa_ora6	Oni_ORA6	0.34493196746996946	0.9081764744312877	0.3798072039753843	903	221.2500000000001	681.7499999999999	188.49999999999997	116.49999999999999	0.2764943160982765	0.5265536723163838
Gaa_ora6	Gac_ORA6	0	0	NaN	927	240.83333333333357	686.1666666666664	0	0	0	0
Gaa_ora6	Xma_ORA6	0.3293056928187433	0.9864892771116285	0.33381578539092416	894	225.83333333333354	668.1666666666665	178.08333333333334	123.91666666666667	0.26652531803442264	0.5487084870848704
Tru_ora6	Tni_ora6	0.13458451173670413	0.44813818072563316	0.30031922635733144	879	213.41666666666686	665.583	82	72	0.12320020032552904	0.3373682155408041
Tru_ora6	Dre_ora6	0.5480634376475685	1.776478400107492	0.30851117447552756	885	226.4166666666669	658.5833333333331	256.0833333333333	153.91666666666666	0.3888396811337468	0.6797938903202053
Tru_ora6	Sch_ORA6	0.18679438020673417	0.7338722305832719	0.25453256360207616	918	222.00000000000023	695.9999999999998	115.08333333333333	103.91666666666667	0.1653496168582376	0.46809309309309266
Tru_ora6	Pol_ORA6	0.25471785051389756	0.8319991097252288	0.3061515902318924	918	218.83333333333348	699.1666666666665	151	110.00000000000001	0.21597139451728253	0.5026656511805024
Tru_ora6	Mar_ORA6	0.2634342967874771	0.9487195760245872	0.2776735122209072	906	214.25000000000017	691.7499999999998	153.66666666666666	115.33333333333334	0.2221419106131792	0.538312
Tru_ora6	CgeORA6	0.2228991697110751	1.0068312390468346	0.2213868233986198	912	221.83333333333357	690.1666666666665	133.08333333333331	122.91666666666667	0.1928278193673026	0.554095
Tru_ora6	Can_ORA6	0.32456061826030913	0.8731571783654405	0.3717092710248229	906	231.00000000000023	674.9999999999998	177.83333333333331	119.16666666666667	0.26345679012345685	0.5158730158730154
Tru_ora6	Lin_ORA6	0.3277174761644956	1.3978127582197177	0.23445019673585119	915	214.75000000000017	700.2499999999998	185.91666666666666	136.08333333333334	0.26550041651791034	0.6336825766395029
Tru_ora6	Cau_ORA6	0.24316060627638786	0.9725995772619787	0.2500110137420822	918	223.4166666666669	694.583	144.25000000000003	121.75	0.2076784643071387	0.5449459157030953
Tru_ora6	Ame_ORA6	0.45509481374820765	1.878323170172009	0.24228781339397096	906	215.50000000000017	690.4999999999998	235.58333333333334	148.41666666666669	0.34117789041757196	0.6887084300077335
Tru_ora6	Gma_ORA6	0.3834273525864279	1.5633218123931516	0.24526450635232472	894	217.75000000000017	676.2499999999998	202.99999999999997	143	0.300185	0.6567164179104472
Tru_ora6	Oni_ORA6	0.26274278437953036	1.2016986238880631	0.21864282704213578	918	216.08333333333346	701.9166666666665	155.58333333333331	129.41666666666666	0.22165499228303456	0.5989201696876202
Tru_ora6	Gac_ORA6	0.28792200216184705	1.1305456120516988	0.2546752639544813	903	226.5000000000002	676.4999999999998	161.75000000000003	132.25	0.23909830007390995	0.5838852097130238
Tru_ora6	Xma_ORA6	0.3235650506889216	1.4218157163592025	0.22757172182444585	918	223.58333333333348	694.4166666666665	182.49999999999997	142.5	0.26281051242049686	0.637346
Tni_ora6	Dre_ora6	0.5499130282348154	2.2755995504056945	0.2416563266312725	879	223.41666666666694	655.583	255.5	159.49999999999997	0.3897292487606459	0.7139127191346503
Tni_ora6	Sch_ORA6	0.23583865562145223	0.8465586461862284	0.2785851360492416	858	207.7500000000002	650.2499999999998	131.58333333333331	105.41666666666667	0.20235806740997056	0.5074207781789004
Tni_ora6	Pol_ORA6	0.3095575431944097	0.8734345794288916	0.35441411467452844	867	206.25000000000017	660.7499999999998	167.58333333333331	106.41666666666666	0.2536259301299029	0.5159595959595955
Tni_ora6	Mar_ORA6	0.3163188677564767	1.0100431141216042	0.31317362925796205	873	207.83333333333348	665.1666666666665	171.66666666666666	115.33333333333333	0.2580806815334503	0.5549318364073773
Tni_ora6	CgeORA6	0.2695339835533176	1.107930557117033	0.24327696516889744	855	208.33333333333354	646.6666666666665	146.41666666666666	120.58333333333333	0.2264175257731959	0.5787999999999994
Tni_ora6	Can_ORA6	0.33740384684029334	0.8950074464768452	0.37698440182645154	846	215.75000000000017	630.2499999999998	171.25	112.75	0.2717175723919081	0.5225955967555036
Tni_ora6	Lin_ORA6	0.3890805010717068	1.8228138483779408	0.2134504855873989	882	208.3333333333335	673.6666666666665	204.5	142.5	0.3035625927758536	0.6839999999999994
Tni_ora6	Cau_ORA6	0.32063256677121893	0.9646036532770674	0.3323982504958668	891	218.3333333333336	672.6666666666664	175.5	118.5	0.2609018830525274	0.5427480916030528
Tni_ora6	Ame_ORA6	0.48963320449685527	2.2368004174329714	0.21889892396335256	858	202.8333333333335	655.1666666666665	235.58333333333331	144.41666666666666	0.3595777155939965	0.7119967132292516
Tni_ora6	Gma_ORA6	0.3677120957269464	1.6721238416046782	0.21990721415350797	855	209.9166666666668	645.0833333333333	187.5	140.5	0.2906601214313397	0.6693132195315598
Tni_ora6	Oni_ORA6	0.30915603901270394	1.3343624906500184	0.2316881965575204	867	203.58333333333348	663.4166666666665	168.08333333333331	126.91666666666667	0.2533601306368547	0.6234138354482189
Tni_ora6	Gac_ORA6	0.34661012515464706	1.0468418492442677	0.3311007535712014	852	214.5833333333335	637.4166666666665	176.91666666666666	121.08333333333333	0.2775526212576808	0.5642718446601936
Tni_ora6	Xma_ORA6	0.3616462546042588	1.2118346928340364	0.2984287021511993	867	210.9166666666668	656.0833333333333	188.25	126.75	0.2869300139718024	0.6009482418016591
Dre_ora6	Sch_ORA6	0.5057453409248818	1.5730933562404235	0.32149734719722906	885	225.5833333333336	659.4166666666664	242.58333333333334	148.41666666666669	0.3678756476683939	0.6579239009974134
Dre_ora6	Pol_ORA6	0.4858933757143379	1.5621413711488146	0.3110431518480347	873	220.08333333333354	652.9166666666665	233.50000000000003	144.5	0.3576260370134015	0.6565694812570989
Dre_ora6	Mar_ORA6	0.528444	2.1649708780400085	0.244088	891	222.1666666666669	668.833	253.66666666666669	157.33333333333331	0.37926738101171215	0.7081770442610644
Dre_ora6	CgeORA6	0.486798	1.0813798645151416	0.45016336808874047	894	227.75000000000028	666.2499999999997	238.58333333333337	130.41666666666669	0.3580988117573486	0.5726308086351988
Dre_ora6	Can_ORA6	0.5416772382273645	0.9732693000380106	0.5565543248987813	876	232.66666666666694	643.333	248.16666666666666	126.83333333333333	0.38575129533678776	0.5451289398280795
Dre_ora6	Lin_ORA6	0.5746348629611056	1.6311204183923904	0.35229456788203145	894	220.75000000000023	673.2499999999998	270.25000000000006	146.75000000000003	0.4014110657259564	0.6647791619479043
Dre_ora6	Cau_ORA6	0.48425301352432193	1.7800884066469989	0.2720387435343552	894	229.00000000000028	664.9999999999998	237.25	155.75	0.35676691729323323	0.6801310043668114
Dre_ora6	Ame_ORA6	0.44864944048093464	NaN	NaN	891	221.6666666666669	669.333	226	170	0.3376494023904384	0.7669172932330819	High Sequence Divergence Value (pS>=0.75)
Dre_ora6	Gma_ORA6	0.4501389300502374	1.1843381237478212	0.38007636588255655	864	220.16666666666686	643.8333333333331	217.91666666666666	131.08333333333331	0.33846751229614297	0.5953822861468578
Dre_ora6	Oni_ORA6	0.544763	2.089670493811362	0.2606932776459563	882	219.41666666666686	662.5833333333331	256.58333333333337	154.41666666666666	0.3872468871840022	0.7037599696164065
Dre_ora6	Gac_ORA6	0.5437966870137841	0.9853785010245185	0.5518657921279868	885	233.25000000000023	651.7499999999998	252.08333333333331	127.91666666666666	0.38677918424753877	0.5484101464808855
Dre_ora6	Xma_ORA6	0.516296	2.1630938867820575	0.23868408481531272	885	226.08333333333354	658.9166666666665	245.91666666666669	160.08333333333334	0.3732136081952701	0.7080722447475114
Sch_ORA6	Pol_ORA6	0.19659456312290713	0.38694575673741416	0.5080674996426398	918	218.33333333333354	699.6666666666665	120.99999999999999	66	0.17293949499761793	0.30229007633587757
Sch_ORA6	Mar_ORA6	0.19244873967248935	0.3397098500544055	0.5665091537430196	906	214.75000000000017	691.2499999999998	117.33333333333333	58.666666666666664	0.1697408077154913	0.2731858750485058
Sch_ORA6	CgeORA6	0.19320510106066557	0.46239781976835437	0.4178330710068114	912	221.1666666666669	690.833	117.66666666666666	76.33333333333334	0.17032569360675517	0.3451394122079876
Sch_ORA6	Can_ORA6	0.2521066935501185	0.500165	0.5040472372021176	903	229.6666666666669	673.3333333333331	144.16666666666666	83.83333333333334	0.21410891089108916	0.3650217706821477
Sch_ORA6	Lin_ORA6	0.2909653713227891	0.6868740460165125	0.4236080443135484	903	211.91666666666683	691.0833333333333	166.66666666666663	95.33333333333331	0.24116724948751955	0.4498623672827365
Sch_ORA6	Cau_ORA6	0.1686710503572094	0.3542765448810242	0.4761	918	223.4166666666669	694.583	104.91666666666666	63.08333333333333	0.15104979004199165	0.2823573293547181
Sch_ORA6	Ame_ORA6	0.4258715759743369	2.675500210526294	0.1591745626850705	909	214.5000000000002	694.4999999999998	225.66666666666669	156.33333333333334	0.3249340052795778	0.7288267288267282
Sch_ORA6	Gma_ORA6	0.34981518847243076	1.447989168178966	0.24158688211208698	906	220.41666666666686	685.5833333333333	191.66666666666663	141.33333333333331	0.2795672784733195	0.6412098298676743
Sch_ORA6	Oni_ORA6	0.1988462382379167	0.5290975541051873	0.3758215034167121	915	215.58333333333348	699.4166666666665	122.16666666666667	81.83333333333334	0.17466936732991784	0.3795902589872437
Sch_ORA6	Gac_ORA6	0.26125569692737544	0.6014773099837979	0.43435669574038116	903	226.83333333333354	676.1666666666665	149.16666666666669	93.83333333333333	0.22060635937885145	0.41366642174871376
Sch_ORA6	Xma_ORA6	0.26146751080772523	0.6886647996109151	0.3796731166678627	918	223.41666666666686	694.5833333333331	153.33333333333334	100.66666666666666	0.22075584883023402	0.4505781424841473
Pol_ORA6	Mar_ORA6	0.2432878587891532	0.5360584313817337	0.4538457834942717	909	211.9166666666668	697.0833333333333	144.83333333333331	81.16666666666667	0.20777047220561864	0.38301219032638595
Pol_ORA6	CgeORA6	0.22842102283641502	0.6208030008995316	0.3679444566238201	909	217.5000000000002	691.4999999999998	136.16666666666669	91.83333333333333	0.19691491925765253	0.42222222222222183
Pol_ORA6	Can_ORA6	0.30409883108112346	0.5945757838990435	0.5114551236630218	906	227.33333333333354	678.6666666666665	169.66666666666669	93.33333333333334	0.2500000000000001	0.41055718475073283
Pol_ORA6	Lin_ORA6	0.31383143588273343	1.0129476344804424	0.3098199997709682	921	213.25000000000017	707.7499999999999	181.5	118.49999999999999	0.256446	0.5556858147713946
Pol_ORA6	Cau_ORA6	0.23387883641472718	0.5456078254597599	0.4286574083090683	924	221.41666666666688	702.5833333333331	141.16666666666666	85.83333333333334	0.20092515715810702	0.3876552502822729
Pol_ORA6	Ame_ORA6	0.4595507722196529	2.01458	0.2281125244896371	903	210.33333333333348	692.6666666666665	238	147	0.34359961501443703	0.6988906497622815
Pol_ORA6	Gma_ORA6	0.33123933892358787	1.2922297630447386	0.2563316125323759	900	215.33333333333348	684.6666666666665	183.33333333333334	132.66666666666669	0.2677702044790653	0.616099
Pol_ORA6	Oni_ORA6	0.28133236188739497	0.7000162411840628	0.4018940495030903	924	214.2500000000001	709.7499999999999	166.5	97.5	0.23458964424092993	0.4550758459743288
Pol_ORA6	Gac_ORA6	0.30409883108112334	0.6492605482408018	0.46837718987406773	903	223.66666666666686	679.3333333333331	169.83333333333331	97.16666666666666	0.25000000000000006	0.4344262295081963
Pol_ORA6	Xma_ORA6	0.30164017890162825	0.8188648572916657	0.36836381023760206	918	220.08333333333348	697.9166666666665	173.33333333333334	109.66666666666667	0.24835820895522395	0.49829609996213525
Mar_ORA6	CgeORA6	0.25490589961714977	0.6180388880690096	0.4124431399674113	906	215.7500000000002	690.2499999999998	149.16666666666669	90.83333333333333	0.21610527586623213	0.4210119737350324
Mar_ORA6	Can_ORA6	0.3269651675926217	0.7573316256307643	0.43173314902873605	900	224.2500000000002	675.7499999999998	179.08333333333334	106.91666666666667	0.26501418177333835	0.47677443329617203
Mar_ORA6	Lin_ORA6	0.33825731385390656	0.8783675508294997	0.3850976889281351	888	204.83333333333343	683.1666666666665	186	106	0.27226152720175656	0.5174938974776239
Mar_ORA6	Cau_ORA6	0.23697705488968554	0.5239066380087027	0.45232687982424274	912	216.83333333333354	695.1666666666665	141.25	81.75	0.2031886837688804	0.37701767870868524
Mar_ORA6	Ame_ORA6	0.4581500108581607	2.1391053756989553	0.21417832710015963	897	207.41666666666683	689.5833333333331	236.41666666666666	146.58333333333334	0.34283987915407865	0.7067095218963434
Mar_ORA6	Gma_ORA6	0.35471481631177165	1.2297461067889022	0.2884455696615284	873	209.0000000000001	663.9999999999999	187.66666666666669	126.33333333333333	0.2826305220883535	0.6044657097288673
Mar_ORA6	Oni_ORA6	0.29314713176726115	0.6847321334709403	0.42811943158163784	906	209.16666666666674	696.8333333333333	169.08333333333334	93.91666666666667	0.2426453001674241	0.44900398406374487
Mar_ORA6	Gac_ORA6	0.316727	0.786039	0.40294116896127413	903	221.75000000000017	681.2499999999998	176	108	0.2583486238532111	0.48703494926719243
Mar_ORA6	Xma_ORA6	0.32665211605580013	0.8581095426706091	0.38066482169536675	912	217.1666666666668	694.8333333333333	183.99999999999997	111	0.2648117054449508	0.5111281657712967
CgeORA6	Can_ORA6	0.2942538758820598	0.6526107475971887	0.45088726620800657	906	231.1666666666669	674.833	164.25000000000003	100.74999999999999	0.24339343047666107	0.4358327325162215
CgeORA6	Lin_ORA6	0.2561104457516892	0.6335593965484256	0.4042406239209074	918	217.41666666666686	700.5833333333331	152	93	0.21696205542999886	0.42775009582215373
CgeORA6	Cau_ORA6	0.22220561429564528	0.6678612416917589	0.3327122468325552	912	222.5833333333336	689.4166666666664	132.58333333333331	98.41666666666667	0.19231234135138406	0.44215649569449594
CgeORA6	Ame_ORA6	0.3981795505705059	2.851500357498352	0.13963861148515955	894	214.0000000000002	679.9999999999998	210.08333333333334	156.91666666666669	0.3089460784313727	0.733255
CgeORA6	Gma_ORA6	0.29948792694567583	1.0293097989415625	0.2909599493307445	903	220.58333333333354	682.4166666666665	168.49999999999997	123.5	0.2469165954328978	0.5598791084246312
CgeORA6	Oni_ORA6	0.29801981540131534	0.7477432198185376	0.39855903404064136	918	216.58333333333354	701.4166666666665	172.5	102.5	0.24593085422359515	0.4732589457483643
CgeORA6	Gac_ORA6	0.2714376471468218	0.6526297873343911	0.4159136656257829	900	226.00000000000023	673.9999999999998	153.5	98.5	0.22774480712166179	0.43584070796460134
CgeORA6	Xma_ORA6	0.3221898807600896	0.9708287528754326	0.3318709708646525	903	221.16666666666688	681.8333333333331	178.58333333333334	120.41666666666666	0.26191640185773657	0.5444611906556136
Can_ORA6	Lin_ORA6	0.4262867302124218	1.1240036057948113	0.3792574401138008	900	222.91666666666686	677.0833333333331	220.16666666666669	129.83333333333337	0.3251692307692309	0.5824299065420557
Can_ORA6	Cau_ORA6	0.284565	0.7321838295783791	0.3886522984898163	906	231.75000000000026	674.2499999999998	159.66666666666666	108.33333333333336	0.23680632801878637	0.4674577490111467
Can_ORA6	Ame_ORA6	0.5080315617195559	NaN	NaN	891	223.50000000000017	667.4999999999998	246.33333333333334	170.66666666666666	0.3690387016229714	0.7636092468307227	High Sequence Divergence Value (pS>=0.75)
Can_ORA6	Gma_ORA6	0.3853475726046736	0.8068250888625762	0.47760980406288356	879	223.58333333333348	655.4166666666665	197.49999999999997	110.5	0.3013350286077559	0.4942228848304134
Can_ORA6	Oni_ORA6	0.34466216624055673	0.8416137902051161	0.4095253312764237	894	222.08333333333348	671.9166666666665	185.66666666666666	112.33333333333334	0.2763239489023937	0.5058161350844275
Can_ORA6	Gac_ORA6	0.17365110093221822	0.33205237717904645	0.522963	909	239.1666666666669	669.833	103.83333333333333	64.16666666666666	0.1550136849962678	0.26829268292682895
Can_ORA6	Xma_ORA6	0.3194475074967935	0.9182639749969395	0.34788199928877556	906	231.33333333333354	674.6666666666665	175.5	122.5	0.2601284584980238	0.529539
Lin_ORA6	Cau_ORA6	0.32856295814858716	0.8655046468295047	0.37962009719089423	915	216.50000000000017	698.4999999999998	185.83333333333331	111.16666666666666	0.266046	0.5134719014626632
Lin_ORA6	Ame_ORA6	0.4507589242442261	2.157963092355587	0.20888166523375856	909	208.75000000000017	700.2499999999998	237.25	147.75	0.3388075687254553	0.7077844311377239
Lin_ORA6	Gma_ORA6	0.35854666550494196	1.6865121559587684	0.2125965497717454	891	212.6666666666668	678.3333333333333	193.33333333333331	142.66666666666669	0.28501228501228504	0.6708463949843257
Lin_ORA6	Oni_ORA6	0.396969	1.0320405146742333	0.3846448250445124	921	210.5000000000001	710.4999999999999	218.99999999999997	117.99999999999999	0.3082336382828994	0.56057
Lin_ORA6	Gac_ORA6	0.39297310275356123	1.2036809200217615	0.32647614182208406	897	220.25000000000014	676.7499999999998	206.99999999999997	132.00000000000003	0.30587366087920215	0.5993189557321223
Lin_ORA6	Xma_ORA6	0.3902163649293788	1.1815391861645528	0.3302610438136018	909	214.9166666666668	694.0833333333333	211.16666666666666	127.83333333333334	0.30423820386601036	0.594804
Cau_ORA6	Ame_ORA6	0.4519327840837255	NaN	NaN	912	217.2500000000002	694.7499999999998	235.83333333333334	164.16666666666666	0.3394506417176444	0.7556578442654385	High Sequence Divergence Value (pS>=0.75)
Cau_ORA6	Gma_ORA6	0.3872153503436347	1.3126578497363846	0.29498574241672915	900	220.00000000000017	679.9999999999998	205.66666666666669	136.33333333333334	0.302451	0.6196969696969693
Cau_ORA6	Oni_ORA6	0.26015969390995797	0.5190043838052557	0.5012668525119373	924	218.91666666666686	705.0833333333333	155	82.00000000000001	0.21983217113816336	0.37457175485344474
Cau_ORA6	Gac_ORA6	0.270349	0.8061269643761004	0.3353679388902726	903	228.58333333333357	674.4166666666664	153.08333333333334	112.91666666666667	0.2269862844433462	0.49398468829748404
Cau_ORA6	Xma_ORA6	0.2638343036734655	0.691592	0.3814881893925406	915	224.50000000000017	690.4999999999998	153.58333333333334	101.41666666666667	0.22242336471156177	0.4517446176688935
Ame_ORA6	Gma_ORA6	0.4860191619318186	NaN	NaN	897	213.9166666666668	683.0833333333333	244.33333333333331	177.66666666666666	0.35769183847749175	0.8305414881184257	High Sequence Divergence Value (pS>=0.75)
Ame_ORA6	Oni_ORA6	0.4387872616360107	NaN	NaN	888	206.91666666666674	681.0833333333333	226.25	162.74999999999997	0.3321913618010523	0.7865485300040269	High Sequence Divergence Value (pS>=0.75)
Ame_ORA6	Gac_ORA6	0.5057858983186735	NaN	NaN	888	219.33333333333348	668.6666666666665	246.00000000000003	174	0.3678963110667997	0.793313	High Sequence Divergence Value (pS>=0.75)
Ame_ORA6	Xma_ORA6	0.4987439089371982	NaN	NaN	909	215.4166666666668	693.5833333333333	252.66666666666666	165.33333333333334	0.3642917217349514	0.7675048355899415	High Sequence Divergence Value (pS>=0.75)
Gma_ORA6	Oni_ORA6	0.390464	1.7778319262922573	0.21962916785816444	888	209.58333333333343	678.4166666666665	206.5	142.5	0.3043852106620809	0.6799204771371766
Gma_ORA6	Gac_ORA6	0.41569569344908247	0.9660909879724318	0.430286	882	221.08333333333348	660.9166666666665	210.91666666666669	120.08333333333334	0.3191274744672804	0.5431586882774214
Gma_ORA6	Xma_ORA6	0.4247966061906012	1.5467125078426256	0.27464483802688905	906	221.50000000000014	684.4999999999998	222	145	0.32432432432432445	0.6546275395033856
Oni_ORA6	Gac_ORA6	0.34493196746996946	0.9081764744312877	0.3798072039753843	903	221.2500000000001	681.7499999999999	188.49999999999997	116.49999999999999	0.2764943160982765	0.5265536723163838
Oni_ORA6	Xma_ORA6	0.3204731764734537	0.782313	0.40964844265494715	927	218.91666666666677	708.0833333333333	184.66666666666666	106.33333333333334	0.26079792868071083	0.4857251617814996
Gac_ORA6	Xma_ORA6	0.3293056928187433	0.9864892771116285	0.33381578539092416	894	225.83333333333354	668.1666666666665	178.08333333333334	123.91666666666667	0.26652531803442264	0.5487084870848704
